# Supplementary material for: Evidence for Divergent Selection on Immune Genes between the African Malaria Vectors, Anopheles coluzzii and A. gambiae
Source: Insects. 2020 Dec 18;11(12):893. doi: 10.3390/insects11120893 (PMC7767042; doi:10.3390/insects11120893)
Supplement: Supplementary file 1 [file insects-11-00893-s001.zip]

Archive with 4 entries (3 files):
- insects-999272-supplementary/insects-999272-supple-conversion/
- insects-999272-supplementary/insects-999272-supple-conversion/File S1.docx
- insects-999272-supplementary/insects-999272-supple-conversion/Table S1.xlsx
- insects-999272-supplementary/insects-999272-supple-conversion/Table S2.xlsx
