# Supplementary material for: Evidence for Divergent Selection on Immune Genes between the African Malaria Vectors, Anopheles coluzzii and A. gambiae
Source: Insects. 2020 Dec 18;11(12):893. doi: 10.3390/insects11120893 (PMC7767042; doi:10.3390/insects11120893)
Supplement: Supplementary file 1 [file insects-11-00893-s001.zip › insects-999272-supplementary/insects-999272-supple-conversion/Table S1.xlsx]

## Sheet: association
pop	Kela									99	0.000154022				0		163
										0.335593	97				0		0.489489
idx	locus	chr	Coord	gname	AGAP0	mut_type	Δcodon frequency (log2)	cdd#	domain	pop assoc?	CF_pval	MF_pval	M	S	Total N	SNP (a/b/c)	rare allele freq (%)	a	b	c	Bam-aa	Bam-ab	Bam-bb	Bam-ac	Bam-bc	Bam-cc	Mop-aa	Mop-ab	Mop-bb	Mop-ac	Mop-bc	Mop-cc	Sav-aa	Sav-ab	Sav-bb	Sav-ac	Sav-bc	Sav-cc	M-aa	M-ab	M-bb	M-ac	M-bc	M-cc	S-aa	S-ab	S-bb	S-ac	S-bc
1	PKCmu-3-139	X	508278	PKD	40	S	-0.94	cd06174	MFS		0.4733	0.6238	194	271	471	C/T	0.0107066	924	10		169	4	1				161	4					86						188	4					264	4	1
2	PKCmu-3-185	X	508324	PKD	40	S	-2.06	cd06174	MFS		0.2055	0.2344	194	271	471	C/T	0.00537634	925	5		168	3	1				166						86						192						263	3	1
3	PKCmu-3-256	X	508395	PKD	40	S	-1.11	cd06174	MFS		1	0.1735	194	271	471	C/T	0.00212314	940	2		175						167						87						192	2					271
4	PKCmu-4-120	X	509331	PKD	40	NS		cd06174	MFS		0.417	1	194	271	471	A/G	0.00212766	938	2		174						166	1					86	1					193	1					269	1
5	PKCmu-4-306	X	509517	PKD	40	S	-2.06	cd06174	MFS		0.2023	0.1202	194	271	471	C/T	0.0117521	925	11		170	4	1				164	1					82	4					191	1					261	8	1
6	PKCmu-4-392	X	509603	PKD	40	S	1.11	cd06174	MFS		0.5244	0.6797	194	271	471	C/T	0.00533049	933	5		173	1					166		1				86		1				192		1				268	1	1
7	MAP2K3-1-298	X	5468777	MAP2K3	310	S	1.28	cl09925;smart00220	PKc_like;S_TKc		0.1605	0.07727	194	271	471	C/G	0.446809	520	420		46	88	40				58	86	23				23	45	19				68	96	30				72	139	59
8	MAP2K3-1-310	X	5468789	MAP2K3	310	S	-1.03	cl09925;smart00220	PKc_like;S_TKc		0.4735	1	194	271	471	C/T	0.00531915	935	5		171	3					165	2					87						192	2					267	3
9	TRAF6-099	X	7119887	TRAF6	388	S	-0.99	cd00270	MATH_TRAF_C		0.1525	0.06239	162	210	374	A/G	0.0418919	709	31		116	9					132	15	2				72	2					143	16	2				196	11
10	TRAF6-279	X	7120067	TRAF6	388	S	-1.28	cd00270	MATH_TRAF_C		0.2308	0.5123	194	271	471	C/G	0.00215054	928	2		170	2					165						86						192						265	2
11	TRAF6-304	X	7120092	TRAF6	388	NS		cd00270	MATH_TRAF_C	Y	4.77e-09	7.426e-12	194	271	471	A/C	0.0673077	873	63		169	5					128	31	7				84	2					145	41	7				261	8
12	TRAF6-306	X	7120094	TRAF6	388	S	-2.74	cd00270	MATH_TRAF_C		0.9021	0.4071	162	210	374	A/G	0.00134771	741	1		124	1					150						74						162						206	1
13	TRAF6-474	X	7120262	TRAF6	388	S	-1.51	cd00270	MATH_TRAF_C		0.3979	0.4083	194	271	471	A/G	0.00641026	930	6		169	4					166	1					85	1					193	1					263	5
14	TRAF6-514	X	7120302	TRAF6	388	NS		cd00270	MATH_TRAF_C		0.336	0.643	194	270	470	A/G	0.00426439	934	4		171	3					166	1					86						193	1					266	3
15	PKCeta-4-258	X	7448933	PKCeta	418	S	1.01	cl09925;smart00220	PKc_like;S_TKc		0.2887	0.2297	194	271	471	C/G	0.00961538	927	9		171	2	1				165	1					83	3					192	1					262	6	1
16	PKCeta-5-128	X	7446938	PKCeta	418	S	-1.51	cl09925;smart00220	PKc_like;S_TKc		0.4811	1	194	271	471	A/G	0.00106383	939	1		173	1					167						87						194						269	1
17	PKCeta-5-188	X	7446878	PKCeta	418	S	-2.74	cl09925;smart00220	PKc_like;S_TKc		0.6004	1	194	271	471	A/G	0.00426439	934	4		172	2					165	2					86						192	2					267	2
18	PKCeta-6-130	X	7446661	PKCeta	418	S	-2.06	cl09925;smart00220	PKc_like;S_TKc		0.4569	0.1743	194	271	471	C/T	0.00212766	938	2		175						166	1					86						192	2					270
19	PKCeta-6-331	X	7446460	PKCeta	418	S	-1.51	cl09925;smart00220	PKc_like;S_TKc		0.5703	1	194	271	471	A/G	0.00428266	930	4		172	2					164	1					86						190	2					267	2
20	MAP3K5-2-221	X	13692025	MAP3K5	747	S	-1.3	pfam13281	DUF4071	Y	5.383e-05	1.808e-07	194	271	471	C/T	0.107906	835	101		155	18					116	46	5				73	12	1				131	58	5				237	30	1
21	MAP3K5-2-449	X	13692253	MAP3K5	747	S	-0.86	pfam13281	DUF4071		0.234	0.05044	194	271	471	A/G	0.0565032	885	53		157	15	2				145	21	1				82	4					166	27	1				248	19	2
22	MAP3K5-2-602	X	13692406	MAP3K5	747	S	-1.51	pfam13281	DUF4071		0.3495	0.03394	194	271	471	A/G	0.0396146	897	37		161	11	1				155	7	4				81	5					180	7	6				251	16	1
23	Toll5A-318	X	19003440	Toll5A	999	NS		smart00255	TIR	Y	2.2e-16	2.2e-16	194	271	471	A/T	0.293177	663	275		43	83	48				180	5					23	45	26				188	6					71	127	69
24	Toll5A-357	X	19003401	Toll5A	999	NS		smart00255	TIR		0.4555	0.4172	194	271	471	A/G	0.00106157	941	1		175						166	1					87						193	1					271
25	Toll5A-499	X	19003259	Toll5A	999	S	-1.46	smart00255	TIR		0.04314	0.005171	194	271	471	A/G	0.00639659	932	6		174						163	4					86						188	6					269
26	MAP2K7-1-173	2R	11692483	MAP2K7	1867	NS		cd06618	PKc_MKK7		0.01883	1	194	271	471	A/G	0.00213675	934	2		173						167						84	2					194						267	1
27	MAP2K7-1-396	2R	11692706	MAP2K7	1867	S	1.09	cd06618;smart00220	PKc_MKK7;S_TKc	Y	2.2e-16	2.2e-16	194	271	471	C/T	0.133833	809	125		154	17					83	75	9				85	2					99	85	10				248	19
28	MAP2K7-1-447	2R	11692757	MAP2K7	1867	S	-1.21	cd06618;smart00220	PKc_MKK7;S_TKc	Y	4.034e-05	4.971e-06	194	271	471	A/G	0.182692	765	171		91	76	6				131	32	4				55	28	3				153	36	5				153	106	9
29	MAP2K7-1-516	2R	11692826	MAP2K7	1867	S	-1.63	cd06618;smart00220	PKc_MKK7;S_TKc	Y	3.903e-09	3.627e-12	194	271	471	A/G	0.0404255	902	38		175						140	25	2				86						159	33	2				270
30	MAP2K7-1-546	2R	11692856	MAP2K7	1867	S	-1.2	cd06618;smart00220	PKc_MKK7;S_TKc		0.7027	0.2447	194	271	471	A/C	0.0150215	918	14		170	3					160	5	1				84	2					184	7	1				263	5
31	DUSP12-1-412	2R	15705690	DUSP12	2108	S	-1.82	cd00127	DSPc		0.9536	0.9517	194	271	471	A/C	0.062766	881	59		154	20	1				149	17	1				76	10					171	22	1				240	29	1
32	DUSP12-1-540	2R	15705818	DUSP12	2108	NS		cd00127	DSPc		0.2059	0.3349	170	231	403	C/G	0.0409429	773	33		130	1	7				148	4	5				82		2				161	4	5				221	1	9
33	DUSP12-1-637	2R	15705915	DUSP12	2108	S	-1.57	cd00127	DSPc		0.01905	0.2683	194	271	471	C/T	0.00321199	931	3		173						166						84	2					193						265	3
34	DUSP12-1-646	2R	15705924	DUSP12	2108	S	1.51	cd00127	DSPc		0.02427	0.001169	162	210	374	A/G	0.0432432	708	32		125						129	19	1				66	8					141	19	1				197	10
35	DUSP12-1-685	2R	15705963	DUSP12	2108	S	-1.01	cd00127	DSPc	Y	8.405e-05	5.946e-06	194	271	471	C/G	0.0234043	918	22		156	18					167						83	4					194						248	22
36	DUSP12-1-718	2R	15705996	DUSP12	2108	S	-2.5	cd00127	DSPc		0.00112	0.003108	146	198	344	G/T	0.0232558	672	16		109	9					138						65	6					146						182	16
37	DUSP12-1-742	2R	15706020	DUSP12	2108	S	-1.7	cd00127	DSPc	Y	1.413e-05	5.754e-05	175	235	412	C/G	0.0315534	798	26		126	16					165						75	9					175						209	26
38	AKT-1-128	2R	16630285	AKT	2161	S	-1.7	cd01241	PH-like super family	Y	1.63e-07	2.926e-07	145	191	337	C/G	0.345697	441	233		26	68	21				82	45	10				29	30	9				87	49	9				58	100	33
39	AKT-1-152	2R	16630309	AKT	2161	S	-1.03	cd01241	PH-like super family		0.0008011	0.07051	194	271	471	C/T	0.0182013	917	17		169	3					165	2					78	8					191	3					254	13
40	AKT-1-185	2R	16630342	AKT	2161	S	-1.21	cd01241	PH-like super family		0.0188	0.2319	164	220	386	A/G	0.0143229	757	11		127	1					149	2	1				75	6					161	2	1				211	7
41	MEKK4-2-183	2R	20762520	MAP3K4	2371	S	0.71	cd06626	STKc_MEKK4		0.3996	0.9158	168	224	394	C/G	0.217005	617	171		87	41	3				94	57	7				46	33	5				100	61	7				138	77	9
42	MEKK4-2-234	2R	20762571	MAP3K4	2371	S	-1.63	cd06626	STKc_MEKK4		0.0007065	0.001043	164	220	386	A/G	0.261658	570	202		90	36	4				72	59	20				46	32	4				79	63	22				136	75	9
43	MEKK4-2-261	2R	20762598	MAP3K4	2371	S	-1.28	cd06626	STKc_MEKK4		0.0008801	0.5128	165	218	384	C/G	0.0572917	724	44		125	1					138	12	4				68	9	5				147	14	4				201	12	5
44	MEKK4-2-330	2R	20762667	MAP3K4	2371	S	-0.71	cd06626	STKc_MEKK4	Y	4.115e-09	1.1e-07	166	209	377	A/G	0.175066	622	132		105	14					82	63	10				55	26					89	67	10				164	45
45	MOK_RAGE-2-152	2R	22177940	MOK-RAGE	2515	NS		cd07831	STKc_MOK		0.2161	0.02387	149	198	347	A/G	0.00576369	690	4		112	4					141						73						149						194	4
46	MOK_RAGE-2-153	2R	22177941	MOK-RAGE	2515	S	1.03	cd07831	STKc_MOK		0.9402	0.0155	167	216	383	C/T	0.224543	594	172		93	28	5				96	47	13				42	27	11				103	51	13				137	63	16
47	MOK_RAGE-2-156	2R	22177944	MOK-RAGE	2515	S	-1.46	cd07831	STKc_MOK	Y	1.464e-05	0.0008114	175	228	405	A/G	0.123457	710	100		128	10					113	44	7				59	19	3				121	47	7				193	32	3
48	MOK_RAGE-2-165	2R	22177953	MOK-RAGE	2515	S	-1.18	cd07831	STKc_MOK		0.7412	0.4991	194	271	471	C/T	0.0277186	912	26		165	8					156	10	1				83	4					183	10	1				255	14
49	MOK_RAGE-2-348	2R	22178136	MOK-RAGE	2515	S	-1.55	cd07831	STKc_MOK		0.2729	0.0855	162	210	374	C/T	0.0889488	676	66		97	28					123	25	2				67	7					134	26	2				172	35
50	MOK_RAGE-2-423	2R	22178211	MOK-RAGE	2515	S	1.64	cd07831	STKc_MOK	Y	4.225e-07	0.03814	172	223	396	C/T	0.361111	506	286		37	54	39				87	51	22				44	35	4				90	57	25				88	92	43
51	MOK_RAGE-2-498	2R	22178286	MOK-RAGE	2515	S	1.33	cd07831	STKc_MOK		0.3865	0.2574	182	234	417	C/G	0.22542	646	188		87	41	13				104	56	7				46	33	5				114	60	8				141	75	18
52	MOK_RAGE-2-528	2R	22178316	MOK-RAGE	2515	S	-0.21	cd07831	STKc_MOK	Y	6.037e-06	2.33e-07	161	210	373	A/T	0.155405	625	115		114	11					90	50	9				49	23	2				96	55	10				169	36	2
53	MOK_RAGE-2-563	2R	22178351	MOK-RAGE	2515	NS					0.002174	0.01418	163	206	371	C/T	0.234501	568	174		65	43	17				108	35	8				45	20	8				117	38	8				114	66	26
54	MAP3K10-1-179	2R	26012117	MAP3K10	2710	S	-1.01	cd11876	SH3_MKL		0.07507	0.1105	194	271	471	C/G	0.0106157	932	10		174	1					161	6					85	1	1				188	6					268	2	1
55	MAP3K10-1-269	2R	26012027	MAP3K10	2710	S	-1.82	cd11876	SH3_MKL	Y	5.041e-13	1.564e-08	194	271	471	A/C	0.0522388	889	49		130	39	4				167						85	2					194						224	41	4
56	MAP3K10-1-470	2R	26011826	MAP3K10	2710	S	1.09	smart00221;cd00192	STYKc;PTKc		0.001796	0.0001485	194	271	471	C/T	0.0106838	926	10		173						159	8					86						184	10					268
57	MAP3K10-1-563	2R	26011733	MAP3K10	2710	S	-2.74	smart00221;cd00192	STYKc;PTKc		1	1	194	271	471	A/G	0.0010661	937	1		173						167						87						194						268	1
58	PKC-046	2R	26655275	PKC_epsilon	2748	NS					0.6083	0.5333	169	226	397	C/T	0.0642317	743	51		117	19	1				142	15					70	10					150	19					196	29	1
59	PKC-249	2R	26655478	PKC_epsilon	2748	S	1.21	cd05591	STKc_nPKC_epsilon		0.245	0.3654	164	221	387	A/G	0.0103359	766	8		130						148	3	1				80	2					159	4	1				219	2
60	PKC-459	2R	26655688	PKC_epsilon	2748	S	-2.74	cd05591	STKc_nPKC_epsilon	Y	3.1e-16	2.2e-16	165	220	386	A/G	0.124352	676	96		56	59	15				152	1					76	3	1				164	1					141	63	16
61	SMAD4-3-149	2R	29117070	SMAD4	2902	S/S	2.12/1.4	cd00049	MH1		0.4562	0.3781	153	200	354	A/C	0.0112994	700	8		117	1					140	5					71	2					148	5					197	3
62	SMAD4-3-253	2R	29117174	SMAD4	2902	S	-1.11	cd00049	MH1	Y	1.242e-09	0.01844	173	230	404	C/T	0.0247525	788	20		135						157	3					70	15					170	3					213	17
63	SMAD4-3-511	2R	29117432	SMAD4	2902	S	-1.08	cd00049	MH1		0.6332	0.2124	170	225	396	G/T	0.0126263	782	10		132	1					154	4					78	3	1				166	4					220	4	1
64	SMAD4-9-220	2R	29119671	SMAD4	2902	NS					0.5991	0.7573	167	218	386	C/T	0.00259067	770	2		131	1					154	1					77						166	1					217	1
65	SMAD4-9-381	2R	29119832	SMAD4	2902	S	0.99	cd00050	MH2	Y	2.2e-16	2.2e-16	178	234	414	A/G	0.202899	660	168		134	5	1				69	74	22	22			65	17	3				72	80	26				204	26	4
66	MAP3K71P1-0288	2R	30076089	TAB1	2953	NS		cd00143	PP2Cc		0.0013	0.01215	194	271	471	A/T	0.00957447	931	9		166	9					167						86						194						261	9
67	MAP3K71P1-0413	2R	30075964	TAB1	2953	S	-1.64	cd00143	PP2Cc	Y	7.77e-05	0.1142	194	271	471	C/T	0.00749465	927	7		174						166						80	5	1				192						263	5	1
68	MAP3K71P1-0503	2R	30075874	TAB1	2953	S	2.56	cd00143	PP2Cc	Y	6.121e-14	2.2e-16	194	271	471	G/T	0.124468	823	117		158	15	1				96	65	6				80	7					110	77	7				247	22	1
69	MAP3K71P1-0662	2R	30075715	TAB1	2953	S	-2.74	cd00143	PP2Cc	Y	5.445e-09	3.342e-09	194	271	471	A/G	0.0585106	885	55		173	1	1				129	36	2				80	6					152	40	2				261	8	1
70	MAP3K71P1-0779	2R	30075598	TAB1	2953	S	1.21	cd00143	PP2Cc	Y	2.2e-16	1.15e-07	194	271	471	A/G	0.21322	738	200		164	9					83	71	13				34	38	15				96	84	14				199	53	17
71	MAP3K71P1-0806	2R	30075571	TAB1	2953	S/S	-1.64/-1.25	cd00143	PP2Cc	Y	2.2e-16	2.039e-07	194	271	471	A/C/T	0.183565	765	154	18	77	78	19				139	25	3				69			16		1	159	32	3				155	78	19	16
72	MAP3K71P1-0875	2R	30075502	TAB1	2953	S	1.04	cd00143	PP2Cc	Y	1.686e-09	5.153e-08	194	271	471	A/C	0.282051	672	264		124	48	2				63	87	17				40	35	11				69	102	22				169	86	14
73	MAP3K71P1-0890	2R	30075487	TAB1	2953	S	-1.3	cd00143	PP2Cc		0.007441	0.0004349	194	271	471	C/T	0.125536	815	117		139	31	2				110	54	2				72	13	1				129	62	2				220	44	3
74	Pelle-1-440	2R	30250019	IRAK1	2966	S	2.06	cd08307	Death_Pelle	Y	1.105e-10	3.621e-09	163	206	371	C/T	0.346361	485	257		41	57	27				94	53	4				21	35	17				100	58	5				64	96	46
75	Pelle-1-456	2R	30250003	IRAK1	2966	NS		cd08307	Death_Pelle		0.1394	0.5127	194	271	471	C/G	0.00212314	940	2		175						167						86	1					194						269	2
76	Pelle-1-548	2R	30249911	IRAK1	2966	NS		cd08307	Death_Pelle	Y	2.2e-16	2.2e-16	194	271	471	C/T	0.101279	843	95		174						109	45	13				78	8					123	57	14				260	9
77	Tube-1-076	2R	31944465	IRAK4	3062	S	-2.02	cd08308	Death_Tube	Y	2.2e-16	3.162e-06	194	271	471	G/T	0.0244681	917	23		174						167						65	22					194						247	23
78	Tube-1-124	2R	31944417	IRAK4	3062	S	-1.57	cd08308	Death_Tube		0.3191	0.7045	194	271	471	C/T	0.00747863	929	7		172	2					165	2					83	3					191	2					264	5
79	Tube-1-151	2R	31944390	IRAK4	3062	S	-2.74	cl14633	DD_superfamily	Y	0.0431	1.226e-09	162	210	374	A/G	0.17655	611	131		70	46	9				91	53	6				74						101	55	6				152	46	9
80	Tube-1-176	2R	31944365	IRAK4	3062	NS		cd08308	Death_Tube	Y	5.701e-06	0.03944	194	271	471	A/C	0.00961538	927	9		174		174				165		1				79	7					192		1				262	7
81	Tube-1-294	2R	31944247	IRAK4	3062	NS		cl14633	DD_superfamily	Y	3.68e-08	4.911e-05	194	271	471	C/G	0.0310493	905	29		147	23	3				166						86						193						242	23	3
82	Tube-1-345	2R	31944196	IRAK4	3062	S	-1.55	cd08308	Death_Tube		0.001924	0.002274	194	271	471	C/T	0.022293	921	21		175						155	12					82	5					178	16					266	5
83	Tube-1-452	2R	31944089	IRAK4	3062	NS		cd08308	Death_Tube		0.04367	0.03053	194	271	471	C/T	0.0042735	932	4		173						163	4					86						190	4					268
84	Tube-2-019	2R	31943097	IRAK4	3062	NS				Y	1.028e-06	0.1773	162	210	374	A/G	0.347594	488	260		34	67	27				61	77	12				45	27	2				72	78	12				84	98	28
85	Tube-2-249	2R	31942867	IRAK4	3062	NS		cd00180	PKc	Y	3.171e-05	2.192e-07	194	271	471	A/T	0.0224839	913	21		171						154	13					87						174	20					266	1
86	Tube-2-285	2R	31942831	IRAK4	3062	S	-1.21	cd00180	PKc		0.00573	0.0004487	194	271	471	A/G	0.269231	684	252		86	72	15				107	51	8				36	42	9				121	65	7				122	122	25
87	Tube-2-432	2R	31942684	IRAK4	3062	S	-1.21	cd00180	PKc		0.06053	0.004552	194	271	471	A/G	0.168085	782	158		130	37	7				106	52	9				68	18	1				119	66	9				204	58	8
88	Tube-2-456	2R	31942660	IRAK4	3062	S	1.28	cd00180	PKc		0.003818	0.3691	162	210	374	C/G	0.0242588	724	18		125						145	5					67	5	2				157	5					196	9	2
89	Tube-2-561	2R	31942555	IRAK4	3062	S	-0.99	cd00180	PKc	Y	2.2e-16	2.2e-16	194	271	471	A/G	0.20985	738	196		41	86	46				155	11					83	2	1				182	11					133	88	47
90	Tube-2-570	2R	31942546	IRAK4	3062	S	-1.91	cd00180	PKc	Y	1.268e-09	0.004007	194	271	471	A/G	0.0191489	922	18		174	1					167						74	10	3				193						256	12	3
91	Parp1-3-034	2R	34055497	PARP1	3230	NS				Y	2.2e-16	0.0685	163	207	372	A/G	0.325269	502	242		104	20	2				69	62	20				7	34	32				78	62	23				112	56	39
92	Parp1-3-091	2R	34055554	PARP1	3230	NS/S	0.34				0.9002	0.4101	162	208	372	A/G	0.00134409	743	1		125	1					150						74						162						207	1
93	Parp1-3-365	2R	34055828	PARP1	3230	S	-0.86			Y	1.721e-05	2.055e-11	163	206	371	C/T	0.113208	658	84		72	44	9				137	13	1				67	6					148	14	1				147	50	9
94	Parp1-5-074	2R	34057216	PARP1	3230	S/NS	-1.21	cd01437	parp_like	Y	2.292e-13	2.865e-07	194	271	471	A/G	0.221154	729	207		99	60	15				81	73	13				85	1					92	88	13				194	60	15
95	Parp1-5-092	2R	34057234	PARP1	3230	S/NS	-0.71	cd01437	parp_like	Y	4.782e-06	8.744e-08	194	271	471	A/G	0.0192719	916	18		174						150	15					86						174	18					269
96	Parp1-5-542	2R	34057684	PARP1	3230	S	-1.91	cd01437	parp_like	Y	2.2e-16	2.2e-16	194	271	471	A/G	0.212766	740	200		144	28	2				65	104	16				73	27	1				69	108	17				216	49	3
97	Parp1-5-568	2R	34057709	PARP1	3230	S				Y	2.2e-16	2.2e-16	194	271	471	A/G	0.406183	557	381		126	42	6				17	73	77				40	40	6				18	88	88				172	83	14
98	Parp1-5-779	2R	34057921	PARP1	3230	S	-1.3	cd01437	parp_like		0.4259	0.5122	194	271	471	C/T	0.00214133	932	2		172	1					166						85	1					193						266	2
99	Parp1-5-783	2R	34057925	PARP1	3230	S	-2.06	cd01437	parp_like	Y	1.104e-08	5.683e-09	194	271	471	C/T	0.312367	645	293		98	61	16				54	78	34				62	20	4				65	91	37				167	82	21
100	MKK4-152	2R	36863893	MAP2K4	3365	S	-1.51	cl09925	PKc_like super family	Y	1.028e-06	2.538e-07	179	234	415	A/G	0.104819	743	87		135	4	1				117	44	6				69	15	1				124	49	6				210	22	2
101	MKK4-164	2R	36863905	MAP2K4	3365	S	0.54	cd06616	PKc_MKK4	Y	2.2e-16	2.2e-16	194	271	471	C/T	0.299786	654	280		13	74	87				164	1					58	27	1				191	1					79	102	88
102	DUSP10-1-101	2R	54972572	DUSP10	4353	S	0.4	cd00127	DSPc	Y	2.2e-16	2.2e-16	175	233	409	A/T	0.226161	633	185		123	17					53	74	37				78	6					56	79	40				208	25
103	DUSP10-1-137	2R	54972608	DUSP10	4353	S	2.5	cd00127	DSPc	Y	3.094e-09	2.522e-07	173	227	401	A/G/T	0.0436409	767	34	1	132	2					131	28			1		83						141	31			1		225	2
104	DUSP10-1-157	2R	54972628	DUSP10	4353	NS		cd00127	DSPc		0.9863	0.2749	146	190	337	A/G	0.0118694	666	8		116	1					134	4					62	3					142	4					186	4
105	DUSP10-2-126	2R	54954352	DUSP10	4353	S	0.54	cd00127	DSPc		0.6106	0.3491	173	233	408	C/T	0.270833	595	221		71	51	18				93	58	12				47	33	5				99	61	13				124	86	23
106	DUSP10-2-135	2R	54954361	DUSP10	4353	S	-2.74	cd00127	DSPc		0.006086	0.02404	169	223	394	A/G	0.0812183	724	64		100	29	1				142	13	1				70	13	1				154	14	1				177	44	2
107	DUSP10-2-183	2R	54954409	DUSP10	4353	S	-1.17	cd00127	DSPc		0.02785	0.002891	166	221	387	A/C/T	0.129199	674	98	2	88	39	3				131	22	2				62	17			2		138	26	2				156	60	3		2
108	Raf-194	2L	1975503	Raf	4699	S	2.06	cd00180	PKc	Y	2.344e-10	2.2e-16	175	235	412	C/T	0.0667476	769	55		93	45	3				165						82	3					175						183	49	3
109	Raf-314	2L	1975623	Raf	4699	S	0.72	cd00180	PKc	Y	2.2e-16	2.2e-16	175	234	411	C/T	0.105839	735	87		141						95	59	11				84						100	63	12				234
110	Raf-442	2L	1975751	Raf	4699	S	-1.39	cd00180	PKc	Y	2.2e-16	2.2e-16	170	224	396	A/G	0.125	693	99		128	3					82	57	18				84						93	58	19				221	3
111	Raf-784	2L	1976093	Raf	4699	S	-1.91			Y	2.2e-16	2.2e-16	165	222	389	A/G	0.260925	575	203		128	3					22	75	55				82						25	80	60				219	3
112	Raf-851	2L	1976160	Raf	4699	S	-0.88			Y	2.2e-16	2.2e-16	162	210	374	A/C	0.391711	455	293		106	20	2				60	78	12				3	2	69				66	82	14				108	23	79
113	Raf-905	2L	1976214	Raf	4699	NS					0.8213	0.437	169	228	399	C/T	0.0112782	789	9		130	5					153	3					83	1					166	3					222	6
114	SOCS44A-068	2L	4393560	SOCS44A	4844	S	1.28	cd09923	SH2_SOCS_family	Y	2.2e-16	4e-16	162	210	374	C/G	0.123989	650	92		70	51	4				149	1					48	24	2				162						121	80	6
115	SOCS44A-112	2L	4393516	SOCS44A	4844	NS		cd09923	SH2_SOCS_family	Y	2.2e-16	2.2e-16	194	271	471	C/T	0.226596	727	213		52	88	35				165	1	1				45	36	5				193		1				103	126	41
116	SOCS44A-115	2L	4393513	SOCS44A	4844	NS		cd09923	SH2_SOCS_family	Y	2.898e-11	3.289e-15	194	271	471	A/G	0.0948827	849	89		120	50	4				165	2					63	21	2				193	1					189	74	6
117	SOCS44A-181	2L	4393447	SOCS44A	4844	NS		cd09923	SH2_SOCS_family	Y	2.2e-16	2.2e-16	194	271	471	C/T	0.137527	809	129		86	73	15				166	1					65	20	1				193	1					159	93	17
118	SOCS44A-446	2L	4393182	SOCS44A	4844	NS				Y	2.2e-16	2.2e-16	162	209	373	A/G	0.276139	540	206		115	13					26	76	48				69	4					26	85	51				191	18
119	SOCS44A-475	2L	4393153	SOCS44A	4844	NS		cd03740	SOCS_SOCS6	Y	1.617e-10	1.998e-12	194	271	471	A/T	0.0852878	858	80		162	12					116	47	4				84	2					134	57	3				254	15
120	SOCS44A-549	2L	4393079	SOCS44A	4844	S	-1.33	cd03740	SOCS_SOCS6	Y	1.572e-14	2.2e-16	194	271	471	C/G	0.105544	839	99		111	53	9				166	1					64	22	1				194						182	77	10
121	IMD-135	2L	7195177	IMD	4959	S	-1.09				0.169	0.7077	194	271	471	C/T	0.00534188	931	5		174						165	2					84	2					190	3					267	2
122	IMD-144	2L	7195186	IMD	4959	S	-1.91				0.1708	0.9511	194	271	471	A/G	0.0658174	880	62		146	27	2				146	20	1				82	5					170	23	1				236	33	2
123	IMD-205	2L	7195247	IMD	4959	S	0.8	cd01670	Death	Y	2.429e-08	4.713e-08	163	207	372	C/T	0.18414	607	137		75	46	5				124	27					34	31	8				135	28					113	80	14
124	IMD-232	2L	7195273	IMD	4959	S	-1.18	cd01670	Death	Y	1.782e-06	7.538e-05	194	271	471	C/T	0.0287234	913	27		164	10					167						72	14	1				194						245	24	1
125	IMD-286	2L	7195328	IMD	4959	NS		cd01670	Death		0.158	0.8623	194	271	471	C/T	0.0595745	884	56		161	12	2				148	18	1				72	14					171	22	1				241	27	2
126	IMD-535	2L	7195577	IMD	4959	NS					0.3863	0.0111	163	207	372	C/T	0.0712366	691	53		118	7					126	24	1				58	16					137	25	1				181	26
127	MYD88-2-023	2L	13195450	MYD88	5252	NS					0.1311	0.01346	176	233	411	C/T	0.0316302	796	26		133	6					158	7					74	11					169	7					214	19
128	MYD88-2-039	2L	13195466	MYD88	5252	S	-1.51	smart00255	TIR		0.8942	0.5079	178	232	412	A/G	0.00121359	823	1		138						164	1					85						177	1					232
129	MYD88-2-360	2L	13195787	MYD88	5252	S	-1.57			Y	1.796e-08	2.715e-06	162	210	374	C/T	0.0405405	710	30		125						125	23	1				73	1					133	27	1				206	1
130	MYD88-2-396	2L	13195823	MYD88	5252	S	-2.56			Y	3.071e-10	3.1e-16	163	219	384	G/T	0.0755208	710	58		83	40	6				151						76	5					163						168	45	6
131	RAC1-373	2L	15542323	RAC1	5445	S	-1.03	cd01871	RAC1_like	Y	6.301e-05	0.0009848	194	271	471	C/T	0.0139186	921	13		161	13					165						86						192						256	13
132	RAC1-455	2L	15542241	RAC1	5445	S	-2.12	cd01871	RAC1_like		0.05313	0.1947	194	271	471	A/C	0.16167	783	151		110	59	5				124	35	6				66	17	3				144	42	6				183	79	7
133	RAC1-475	2L	15542221	RAC1	5445	S	-1.46	cd01871	RAC1_like		0.232	0.2687	194	271	471	A/G	0.00320513	933	3		172	2					167						86						193						266	3
134	RAC1-592	2L	15542104	RAC1	5445	S	-1.08	cd01871	RAC1_like		0.7753	1	194	270	470	G/T	0.00213675	934	2		172	1					166	1					86						193	1					267	1
135	RAC1-622	2L	15542074	RAC1	5445	S	-1.21	cd01871	RAC1_like		0.001548	6.396e-05	194	271	471	A/G	0.056383	887	53		168	6	1				140	25	2				81	4	1				160	32	2				256	12	2
136	WishT-S-090	2L	17314585	BMPR2	5567	S	-0.54	cd00180	PKc		4.077e-10	1.488e-05	194	271	471	C/T	0.136752	808	128		102	57	14				146	19	1				75	12					167	25	1				184	71	14
137	WishT-S-171	2L	17314666	BMPR2	5567	S	-0.86	pfam00069	Pkinase		0.302	0.7327	194	271	471	A/G	0.0224839	913	21		169	5					159	7					80	6					182	10					258	11
138	WishT-S-174	2L	17314669	BMPR2	5567	S	-1.09	pfam00069	Pkinase	Y	5.268e-06	3.622e-06	163	206	371	C/T	0.0390836	713	29		124	1					127	24					71	2					138	25					202	4
139	Nemo-2-088	2L	23414283	IKK gamma	5898	S	-1.64	cd07853	STKc_NLK		0.01144	0.06805	162	208	372	C/T	0.110215	662	82		109	15	2				109	36	5				61	12	1				119	38	5				178	28	2
140	Nemo-3-156	2L	23423386	IKK gamma	5898	S	-0.71	cd07853	STKc_NLK		0.8899	0.3013	163	206	371	C/G	0.163073	621	121		92	30	3				110	37	4				44	27	2				116	43	4				142	59	5
141	Nemo-3-183	2L	23423413	IKK gamma	5898	S	-1.11	cd07853	STKc_NLK		0.02042	0.2305	194	270	470	C/T	0.00429185	928	4		171	1					166						83	3					193						263	4
142	Nemo-3-445	2L	23423673	IKK gamma	5898	S	-1.57	cd07853	STKc_NLK		0.7847	0.9557	194	270	470	C/T	0.021322	918	20		165	8					158	9					84	3					185	9					258	11
143	Nemo-3-522	2L	23423750	IKK gamma	5898	NS		cd07853	STKc_NLK		0.1908	0.1627	194	270	470	C/G	0.00744681	933	7		170	3	1				167						86		1				194						265	3	2
144	Nemo-4-240	2L	23424096	IKK gamma	5898	S	-1.3	cd07853	STKc_NLK		0.0005598	0.05379	194	270	470	C/T	0.0117521	925	11		163	10					167						86						193	1					258	10
145	MIS-1-158	2L	29945086	MAP4K4	6340	S	1.7	cd06608	STKc_myosinIII_like		0.4597	0.09767	166	217	385	C/G	0.0207792	754	16		124	3					147	6					75	7					161	5					206	11
146	MIS-1-574	2L	29945502	MAP4K4	6340	S	-1.63	cd06608	STKc_myosinIII_like		0.003933	0.01403	169	222	392	A/G	0.059949	737	47		119	12					129	28					76	5					139	30					205	17
147	MIS-1-663	2L	29945591	MAP4K4	6340	NS		cd06608	STKc_myosinIII_like		0.9931	0.6247	169	228	399	G/T	0.0238095	779	19		132	1	4				151	2	3				81	1					164	2	3				221	3	4
148	MIS-1-673	2L	29945601	MAP4K4	6340	S	1.7	cd06608	STKc_myosinIII_like		0.1276	0.3699	163	207	372	C/G	0.0134409	734	10		121	4	1				150	1					71	2					162	1					199	7	1
149	MIS-2-068	2L	29960307	MAP4K4	6340	S	-0.65	smart00036	CNH		0.08213	0.2033	174	234	410	C/T	0.12439	718	102		116	22	3				117	42	5				67	16	1				125	44	5				190	40	4
150	MIS-2-075	2L	29960314	MAP4K4	6340	S	-2.06	cl02434	CNH super family		0.3577	0.2483	166	221	389	C/T	0.00257069	776	2		130						151	2					82						164	2					221
151	MIS-2-289	2L	29960528	MAP4K4	6340	S	0.38	smart00036	CNH	Y	1.005e-05	0.003829	167	222	391	C/G	0.0818414	718	64		119	12					139	14	1				55	26	1				152	14	1				175	46	1
152	MIS-2-469	2L	29960708	MAP4K4	6340	S	-1.03	smart00036	CNH		0.02648	0.01518	167	223	392	C/T	0.0420918	751	33		119	12					149	5					73	8	2				161	6					199	22	2
153	MAP3K12-3-166	2L	32462866	MAP3K12	6461	NS		cd00192; smart00219	PTKc;TyrKc		0.3191	0.315	194	271	471	A/G	0.00959488	929	9		172	2					165	2					83	3					192	2					262	7
154	MAP3K12-3-192	2L	32462892	MAP3K12	6461	S	1.64	cd00192; smart00219	PTKc;TyrKc		0.00607	0.1768	194	271	471	C/T	0.425373	539	399		74	70	30				58	83	25				21	40	26				62	98	33				98	114	58
155	MAP3K12-3-423	2L	32463123	MAP3K12	6461	S	-2.02	cd00192; smart00219	PTKc;TyrKc		0.06264	0.08533	194	271	471	G/T	0.0588865	879	55		154	19					142	24					82	4					164	28	1				244	24
156	CASPAR-1-570	2L	32633408	FAF1	6473	S	0.4				0.1454	0.2746	194	271	471	A/T	0.263948	686	246		94	57	23				95	60	10				48	33	5				109	71	12				149	91	28
157	CASPAR-2-040	2L	32634328	FAF1	6473	S	-1.3	cd02990	UAS_FAF1		0.1229	0.02467	194	271	471	C/T	0.0884861	855	83		145	29					142	20	5				70	15	1				165	23	6				223	45	1
158	CASPAR-2-220	2L	32634508	FAF1	6473	S	-1.09	cd02990	UAS_FAF1		0.4825	0.8674	194	271	471	C/T	0.00106838	935	1		173	1					167						86						193						268	1
159	CASPAR-2-423	2L	32634711	FAF1	6473	S/S	1.55/-0.37	cd02990	UAS_FAF1		0.9241	0.6575	194	271	471	A/G/T	0.298507	658	279	1	86	73	14				75	76	16				42	38	7				92	84	17	1			134	113	22
160	RelB-023	2L	37736964	REL2	6747	S	-0.86			Y	0.04813	0.0002179	151	212	363	A/G	0.220386	566	160		101	25	4				83	43	16				37	31	5				88	47	16				140	63	9
161	RelB-073	2L	37737014	REL2	6747	NS		cd07884	RHD-n_Relish	Y	8.127e-06	1.49e-05	150	198	349	A/G	0.0429799	668	30		114	4					117	25					70	1					125	25					193	5
162	RelB-091	2L	37737032	REL2	6747	NS					0.6669	0.08497	172	227	401	C/T	0.0299252	778	24		131	4	1				152	8					73	9					163	9					213	13	1
163	MOS-2-170	2L	48132581	MOS	7598	NS					0.8685	0.5564	176	230	408	A/G	0.0147059	804	12		132	5					159	5					83	1					171	5					224	6
164	MOS-2-191	2L	48132602	MOS	7598	NS				Y	2.567e-07	7.079e-07	168	225	394	A/G	0.0406091	756	32		134						130	26					77	4					140	28					221	4
165	MOS-2-280	2L	48132691	MOS	7598	S	-1.46	cd00180	PKc		0.9014	0.7763	153	212	366	A/G	0.0300546	710	22		120	8					136	9					71	3					143	10					200	12
166	MOS-2-350	2L	48132761	MOS	7598	NS		cd00180	PKc		0.0123	0.06499	165	225	392	C/T	0.164541	655	129		85	44	5				119	30	3				53	26	3				129	33	3				145	71	9
167	CACTUS-1-118	3R	3215108	I kappa B alpha	7938	NS		cd00204	ANK		0.8438	0.6682	157	216	375	A/G	0.012	741	9		124	4					142	3					78	1					153	4					211	5
168	CACTUS-1-218	3R	3215208	I kappa B alpha	7938	NS		cd00204	ANK		0.7309	0.4532	163	221	386	C/T	0.00647668	767	5		128	2					148	3					82						160	3					219	2
169	CACTUS-1-226	3R	3215216	I kappa B alpha	7938	NS		cd00204	ANK	Y	1.485e-06	1.181e-06	165	221	387	G/T	0.466408	413	361		30	61	42				74	52	28				15	46	17				76	55	34				47	111	63
170	CACTUS-1-247	3R	3215237	I kappa B alpha	7938	NS					0.0657	0.1361	167	223	391	A/G	0.0332481	756	26		128	4					140	14	1				78	3					151	15	1				214	9
171	CACTUS-1-270	3R	3215260	I kappa B alpha	7938	NS					0.2668	0.04038	179	235	416	C/TACA	0.0216346	814	18		130	11					163	4					83	2					174	5					222	13
172	TGFBR1-2-041	3R	7803397	TFGBR1	8247	S	-1.91	cd00180;cd05054	PKc;PTKc_VEGFR		0.2177	0.1675	166	221	389	A/G	0.00642674	773	5		130						149	4					81	1					162	4					220	1
173	TGFBR1-2-081	3R	7803437	TFGBR1	8247	NS					0.883	0.5075	147	197	344	G/T	0.00145349	687	1		114						138	1					74						146	1					197
174	TGFBR1-2-146	3R	7803502	TFGBR1	8247	S	-1.17	pfam00069	Pkinase		0.4215	0.6615	171	230	403	C/T	0.341191	531	275		66	58	13				64	72	22				38	36	10				68	80	23				105	101	24
175	MAPKAP1-1-021	3R	19122184	MAPKAP1	8831	NS					0.000939	0.002093	170	223	394	A/G	0.0203046	772	16		121	10					157						76	6					170						207	16
176	MAPKAP1-1-110	3R	19122273	MAPKAP1	8831	S	0.34			Y	0.02208	0.0002549	172	229	403	A/G	0.0111663	797	9		128	9					162						84						172						220	9
177	MAPKAP1-1-254	3R	19122417	MAPKAP1	8831	S	1.91	pfam05422	SIN1	Y	2.664e-07	4.77e-06	174	233	408	A/G	0.0514706	774	42		116	23	1				163	1					69	15					173	1					193	39	1
178	MAPKAP1-1-298	3R	19122461	MAPKAP1	8831	NS		pfam05422	SIN1		0.1327	0.08711	178	235	415	A/C	0.0060241	825	5		137	4					166						84	1					178						230	5
179	MAPKAP1-1-422	3R	19122585	MAPKAP1	8831	S	-1.46	pfam05422	SIN1		0.6484	0.8717	194	271	471	A/G	0.0574468	886	54		152	23					147	20					79	8					172	21					239	32
180	MAPKAP1-1-428	3R	19122591	MAPKAP1	8831	S	-1.09	pfam05422	SIN1		0.1598	0.3018	194	271	471	C/T	0.026824	907	25		162	10					155	11					85	1					180	13					256	11
181	MAPKAP1-1-641	3R	19122804	MAPKAP1	8831	S	-1.03	pfam05422	SIN1		0.9352	0.5525	167	225	394	C/T	0.0901015	717	71		108	26					130	23	1				70	11	1				139	27	1				185	39	1
182	MAPKAP1-1-701	3R	19122864	MAPKAP1	8831	S	-2.74	pfam05422	SIN1		0.5204	0.01433	162	210	374	A/G	0.256684	556	192		77	36	15				85	56	9				34	37	3				93	60	9				114	78	18
183	MAPKAP1-1-743	3R	19122906	MAPKAP1	8831	S	-0.86	pfam05422	SIN1		0.09855	0.04369	163	207	372	C/T	0.427419	426	318		51	58	17				44	68	39				24	34	15				50	71	42				77	98	32
184	MAPKAP1-1-761	3R	19122924	MAPKAP1	8831	S	-0.99	cl05144	SIN1 super family		0.003003	0.01491	194	271	471	A/G	0.271368	682	254		69	88	16				97	62	7				51	33	3				114	72	7				124	126	19
185	MAPKAP1-2-144	3R	19121684	MAPKAP1	8831	NS		cl05144	SIN1 super family	Y	0.03262	0.01978	172	229	402	C/G	0.0820896	738	66		122	11	2				127	32					70	14					137	35					200	27	2
186	MAPKAP1-2-178	3R	19121718	MAPKAP1	8831	NS		cl05144	SIN1 super family		0.772	0.7659	163	208	373	C/T	0.398123	449	297		49	57	20				53	77	21				23	40	11				57	84	22				74	101	33
187	MAPKAP1-2-199	3R	19121739	MAPKAP1	8831	S	1.51	cl05144	SIN1 super family		0.221	0.09399	194	271	471	A/G	0.0202991	917	19		167	8					162	4					80	6					188	4					255	15
188	MAPKAP1-2-271	3R	19121811	MAPKAP1	8831	S	-0.86	pfam05422	SIN1		0.4602	0.05215	165	221	387	A/C/T	0.206718	614	159	1	70	61	3				97	53	4				56	20	1				103	56	5	1			132	85	4
189	MAPKAP1-2-337	3R	19121877	MAPKAP1	8831	S	-1.11	cl05144	SIN1 super family		0.01627	0.004375	194	271	471	C/T	0.0265957	915	25		169	5					151	14	2				86	1					177	15	2				264	6
190	MAPKAP1-2-481	3R	19122021	MAPKAP1	8831	S	-1.39	cl05144	SIN1 super family		0.6293	0.3603	173	232	407	A/G	0.0184275	799	15		131	8					155	5					82	2					168	5					222	10
191	IKK-2-191	3R	28047215	IKK beta	9166	S	1.21	smart00220	S_TKc		0.04035	0.5289	194	271	471	A/G	0.0587607	881	55		1	28	144					16	151					4	82					19	175				1	32	235
192	IKK-2-267	3R	28047139	IKK beta	9166	NS		smart00220	S_TKc		0.005494	0.02354	194	271	471	C/T	0.00747863	929	7		166	7					167						86						194						261	7
193	IKK-2-318	3R	28047088	IKK beta	9166	S	-2.06	smart00220	S_TKc	Y	1.831e-11	3.101e-07	194	271	471	C/T	0.042735	896	40		162	10	1				166	1					63	23					194						230	36	2
194	ERK-5-283	3R	28697081	MAPK1	9207	S	-2.06	cd07849	STKc_ERK1_2_like	Y	2.2e-16	1.65e-07	194	271	471	C/T	0.0478723	895	45		167	8					165	2					56	29	1				193	1					227	42	1
195	JNK2-105	3R	33816700	MAPK10	9460	S	-1.91	cd07850	STKc_JNK		0.007371	0.01476	194	271	471	A/G	0.0266525	913	25		164	10					164	3					77	7	2				191	3					249	18	2
196	JNK2-139	3R	33816734	MAPK10	9460	NS		cd07850	STKc_JNK		0.7973	0.8507	171	231	404	A/G	0.0532178	765	43		127	11	1				141	17	1				74	9					152	18	1				210	20	1
197	JNK2-315	3R	33816910	MAPK10	9460	S	0.94	cd07850	STKc_JNK		0.2356	0.1894	171	227	400	C/T	0.21625	627	173		92	38	5				91	59	9				47	34	2				97	65	9				146	74	7
198	JNK2-327	3R	33816922	MAPK10	9460	S/NS	-0.21/0.82	cd07850	STKc_JNK		0.2583	0.009559	163	208	373	A/T	0.239946	567	179		64	52	10				82	62	7				55	18	1				86	70	7				125	72	11
199	JNK2-331	3R	33816926	MAPK10	9460	NS		cl09925	PKc_like super family		0.1262	0.06476	176	230	408	C/T	0.0294118	792	24		134	3					150	13					77	7					162	14					221	9
200	JLP2-045	3R	33869693	MAPK8	9461	NS		cd07850	STKc_JNK		0.5972	0.4097	180	234	416	A/G	0.00240385	830	2		140	1					167						84						179	1					233	1
201	JLP2-067	3R	33869715	MAPK8	9461	NS		cd07850	STKc_JNK		0.7988	0.4406	165	221	387	A/C	0.00387597	771	3		128	1					153						81	1					164	1					219	2
202	JLP2-116	3R	33869764	MAPK8	9461	S	-0.34	cd07850	STKc_JNK		0.001056	0.01396	171	233	405	A/G	0.27284	589	221		85	49	6				73	70	19				52	25	7				74	77	20				142	78	13
203	JLP2-122	3R	33869770	MAPK8	9461	S	1.21	cd07850	STKc_JNK		0.0007411	0.01501	163	206	371	A/G	0.277628	536	206		76	43	6				69	63	19				47	19	7				70	72	21				128	65	13
204	JLP2-441	3R	33870089	MAPK8	9461	S	0.94	cd07850	STKc_JNK		0.006216	0.01795	162	210	374	C/T	0.40027	445	297		55	54	16				42	74	34				33	32	9				47	79	36				90	90	27
205	JLP2-474	3R	33870122	MAPK8	9461	S	-1.21	cd07850	STKc_JNK		0.04395	0.018	152	200	353	A/G	0.0283286	686	20		113	6					141	3					63	8	1				149	3					184	15	1
206	JLP2-528	3R	33870176	MAPK8	9461	S	0.8	cd07850	STKc_JNK	Y	9.37e-09	2.034e-07	173	231	405	C/T	0.190123	656	154		81	49	9				133	30					40	37	6				141	32					125	90	16
207	REL1-2-034	3R	35060768	REL1	9515	S	0.86			Y	5.492e-10	3.254e-10	162	210	374	A/G	0.278976	535	207		41	75	9				108	37	5				31	33	10				114	42	6				75	111	21
208	REL1-2-046	3R	35060756	REL1	9515	S	-2.74	cd01177	IPT_NFkappaB	Y	5.587e-08	4.082e-08	194	271	471	A/G	0.187633	762	176		128	36	10				147	4	34				65	16	13				152	6	36				193	52	22
209	REL1-2-167	3R	35060635	REL1	9515	NS		cd01177	IPT_NFkappaB		0.1717	0.01691	194	271	471	A/G	0.0735608	869	69		144	28	2				152	14	1				70	15	1				178	15	1				222	44	3
210	REL1-2-223	3R	35060579	REL1	9515	S	-1.55	cd01177	IPT_NFkappaB	Y	1.274e-09	0.01951	194	271	471	G/T	0.0328947	882	30		163	4					159	5					67	19					183	6					237	24
211	REL1-2-226	3R	35060576	REL1	9515	S	-0.86	cd01177	IPT_NFkappaB		0.503	0.3319	162	210	374	A/G	0.112903	660	84		102	23	1				120	29	1				51	22	1				131	30	1				159	46	3
212	REL1-2-423	3R	35060380	REL1	9515	S	-1.46	cd01177	IPT_NFkappaB		0.002694	0.002597	194	271	471	A/G	0.0180851	923	17		167	7					167						79	7	1				194						254	15	1
213	PTEN-1-078	3R	37275895	PTEN	9628	S	-1.51			Y	1.625e-12	4.976e-13	194	271	471	A/G	0.104255	842	98		164	10					105	57	5				78	9					124	65	5				248	22
214	PTEN-3-296	3R	37299119	PTEN	9628	NS		COG2453	CDC14		0.5758	0.4896	194	271	471	A/G	0.00320513	933	3		173	1	1				166						86						192						268	1	1
215	PTEN-3-325	3R	37299148	PTEN	9628	S	-1.11	COG2453	CDC14		0.4638	0.4227	194	271	471	C/T	0.00107527	929	1		170						166	1					86						193	1					265
216	DUSP19-032	3R	45180790	DUSP19	9903	NS					0.3707	0.2709	149	192	341	A/T	0.00293255	680	2		117						139	2					66						147	2					192
217	DUSP19-295	3R	45181053	DUSP19	9903	S	-2.02	cd00127	DSPc		0.009965	0.04852	180	233	415	G/T	0.00963855	822	8		140						160	6	1				84						173	6	1				233
218	DUSP19-432	3R	45181190	DUSP19	9903	NS		cd00127	DSPc		0.2737	0.1551	194	271	471	A/G	0.0138593	925	13		169	3	2				166	1					86						188	6					264	3	2
219	DUSP19-436	3R	45181194	DUSP19	9903	NS		cd00127	DSPc	Y	4.054e-05	0.0006263	173	228	402	A/T	0.0211443	787	17		129	5					159	1					73	11					173						211	17
220	DUSP19-517	3R	45181275	DUSP19	9903	S	-1.7	cd00127	DSPc		0.4243	0.1732	173	227	402	C/G	0.0298507	780	24		127	8					155	6					75	8					165	8					211	16
221	Ins2-035	3L	7093805	Insulin-like_peptide_2_precursor	10600	S	-1.3				0.2644	0.6029	170	225	396	C/T	0.00378788	789	3		133						156	1	1				82						168	1	1				225
222	Ins2-065	3L	7093835	Insulin-like_peptide_2_precursor	10600	S	1.03	pfam00049	Insulin/IGF/Relaxin family	Y	7.685e-14	1.011e-11	163	207	372	C/T	0.311828	512	232		83	39	4				45	72	34				51	18	4				46	82	35				138	60	9
223	Ins2-104	3L	7093874	Insulin-like_peptide_2_precursor	10600	S	0.99	pfam00049	Insulin/IGF/Relaxin family		0.9021	0.5142	162	210	374	A/G	0.00269542	740	2		125						149		1				74						161		1				207
224	Ins2-255	3L	7094025	Insulin-like_peptide_2_precursor	10600	NS		cl02453	IIGF_like super family		0.009758	0.006114	166	222	390	A/C	0.0166667	767	13		127	4					153						75	6	1				166						210	11	1
225	Ins4-222	3L	7098450	Insulin-like_peptide_4_precursor	10601	S			intron	Y	2.2e-16	2.2e-16	162	210	374	A/T	0.240591	565	179		45	49	33				134	15					35	33	6				147	14					85	84	40
226	Ins4-319	3L	7098508	Insulin-like_peptide_4_precursor	10601	NS					0.0043	0.0006049	168	224	393	G/T	0.114504	696	90		107	25	2				110	39	6				76	4					122	39	7				192	29	3
227	Ins4-454	3L	7098643	Insulin-like_peptide_4_precursor	10601	S	-1.05				0.4375	0.3314	162	210	374	A/T	0.207219	593	155		85	41	2				96	45	9				44	25	5				105	47	10				132	70	8
228	Ins4-458	3L	7098647	Insulin-like_peptide_4_precursor	10601	NS					0.04082	0.1271	175	229	406	A/C	0.280788	584	228		69	59	8				94	58	11				34	42	8				102	61	12				105	107	17
229	Ins4-476	3L	7098665	Insulin-like_peptide_4_precursor	10601	NS					0.3667	0.005367	154	210	365	C/G	0.00410959	727	3		123						143						74	3					154						207	3
230	Ins4-514	3L	7098703	Insulin-like_peptide_4_precursor	10601	S	0.72			Y	5.384e-14	1.281e-10	172	229	402	G/T	0.134328	696	108		122	14					95	57	10				74	9					98	63	11				206	23
231	Ins4-592	3L	7098781	Insulin-like_peptide_4_precursor	10601	S	-1.55				0.002176	0.01772	163	206	371	G/T	0.0673854	692	50		117	8					122	27	2				66	7					131	30	2				190	16
232	Ins3-129	3L	7129006	Insulin-like_peptide_3_precursor	10604	S	-1.21				0.01519	0.0546	166	222	390	A/G	0.161538	654	126		83	40	8				119	32	2				57	22	3				129	35	2				146	65	11
233	Ins3-174	3L	7129051	Insulin-like_peptide_3_precursor	10604	S	-1.09				0.02817	0.1282	162	210	374	C/T	0.0840108	676	62		112	12	1				116	30	2				63	11					125	33	2				183	23	1
234	Ins3-213	3L	7129090	Insulin-like_peptide_3_precursor	10604	S	-0.54				0.01306	0.05248	159	205	366	C/T	0.162568	613	119		79	38	7				119	28	3				49	21	3				125	31	3				133	62	10
235	Toll5BK-030	3L	8178047	Toll5B	10669	S	-1.11			Y	2.76e-05	0.0002225	163	221	386	C/T	0.0699482	718	54		116	14					118	31	2				81	1					126	35	2				206	15
236	Toll5BK-045	3L	8178062	Toll5B	10669	S	-1.03			Y	0.001652	0.0001684	175	234	411	C/T	0.0182482	807	15		135	6					165						75	9					175						219	15
237	Toll5BK-069	3L	8178086	Toll5B	10669	NS				Y	3.185e-05	0.0002397	173	229	403	A/C	0.073201	747	59		119	16					125	33	2				83	1					133	38	2				212	17
238	Toll5BK-079	3L	8178096	Toll5B	10669	NS				Y	6.792e-08	6.799e-06	173	227	402	A/T	0.0609453	755	49		117	21	1				158	3					60	18	1				171	2					182	43	2
239	Toll5BK-109	3L	8178126	Toll5B	10669	NS/S	0.43/0.31	PLN00113	PLN00113		0.8069	0.5795	170	225	396	C/T	0.00378788	789	3		132	1					156	2					82						168	2					224	1
240	Toll5BK-111	3L	8178128	Toll5B	10669	NS/S	0.43/0.31	PLN00113	PLN00113		0.4757	0.2957	178	232	412	C/G	0.419903	478	346		38	76	25				49	95	22				33	40	11				51	102	25				77	119	36
241	Toll5BK-119	3L	8178136	Toll5B	10669	NS		PLN00113	PLN00113	Y	2.729e-08	1.403e-07	170	231	403	A/C	0.32134	547	259		9	52	77				34	72	51				5	23	56				36	78	56				15	78	138
242	Toll5BK-151	3L	8178168	Toll5B	10669	NS		PLN00113	PLN00113	Y	1.134e-05	3.986e-05	162	206	370	C/T	0.432432	420	320		55	55	15				27	84	39				27	35	11				31	91	40				85	94	27
243	Toll5BK-189	3L	8178206	Toll5B	10669	S	1.91				0.1276	0.1174	160	219	380	A/G	0.277632	549	211		69	52	13				71	69	11				45	30	1				73	74	13				123	82	14
244	Toll5BN-023	3L	8176918	Toll5B	10669	NS		cl14636	LRR_RI super family		0.8845	0.4982	167	223	392	A/G	0.00127551	783	1		131						153	1					83						166	1					223
245	Toll5BN-051	3L	8176946	Toll5B	10669	NS		cd00116	LRR_RI		0.0009005	0.0146	180	237	419	A/G	0.372315	526	312		66	59	18				52	83	32				43	33	9				56	88	36				115	94	28
246	Toll5BN-077	3L	8176972	Toll5B	10669	NS					0.002693	0.02017	152	197	350	A/G	0.33	469	231		60	46	13				52	66	25				40	24	5				56	70	26				107	72	18
247	Toll5BN-105	3L	8177000	Toll5B	10669	NS		cd00116	LRR_RI		0.0006433	0.0003331	162	218	381	A/G	0.0341207	736	26		122	7	2				149	1					66	11	1				161	1					196	19	3
248	Toll5BN-135	3L	8177030	Toll5B	10669	NS		cl14636	LRR_RI super family		0.002245	0.02156	168	226	395	A/G	0.339241	522	268		66	54	15				58	70	28				47	27	7				62	74	32				120	83	23
249	Toll5BN-156	3L	8177051	Toll5B	10669	NS		cd00116	LRR_RI	Y	2.2e-16	2.2e-16	172	231	405	A/T	0.214815	636	174		116	12	12				67	64	28				79	2	1				72	69	31				203	14	14
250	Toll5BO-024	3L	8176543	Toll5B	10669	NS		cd00116	LRR_RI		0.2387	0.4696	168	226	396	C/G/T	0.185606	645	102	45	107	3	17	8	1	2	118	7	14	8	2	8	63	3	8	5			126	6	17	9	2	8	178	7	25	13	1
251	Toll5BO-040	3L	8176559	Toll5B	10669	NS		cd00116	LRR_RI	Y	1.356e-06	1.539e-05	162	219	383	A/T	0.177546	630	136		78	35	16				128	15	7				51	25	5				139	16	7				135	62	22
252	Toll5BO-102	3L	8176621	Toll5B	10669	NS					0.8868	0.5023	171	227	399	A/C	0.00125313	797	1		134						157	1					83						170	1					227
253	Toll5BO-155	3L	8176674	Toll5B	10669	S	-1.57				0.0343	0.0343	168	223	392	C/T	0.0548469	741	43		125	6	1				131	25					72	9					143	25					206	16	1
254	Toll5BO-186	3L	8176705	Toll5B	10669	NS					0.417	0.2929	168	221	391	A/G	0.104859	700	82		115	4	16				143	1	12				71	1	5				151	1	16				195	5	21
255	Toll5BO-196	3L	8176715	Toll5B	10669	NS					0.02758	0.03442	173	230	403	A/C	0.0645161	754	52		128	7					133	24	3				73	11	1				144	26	3				211	18	1
256	Toll5BO-230	3L	8176749	Toll5B	10669	NS				Y	2.2e-16	3.9e-16	172	234	408	G/T	0.144608	698	118		82	57	2				153	6					44	37	3				166	6					129	98	7
257	MEKKK3-3-146	3L	11731631	MAP4K1	10837	S/S	1.08/0.21	cd06613	STKc_MAP4K3_like	Y	2.34e-10	7.111e-10	178	235	415	A/G/T	0.395181	502	305	23	62	58	17	4			33	96	33	3	1		47	23	3	10	1	1	35	105	35	3			112	83	21	16	2
258	MEKKK3-3-158	3L	11731643	MAP4K1	10837	S	-0.86	cd06613	STKc_MAP4K3_like		0.002891	0.6416	172	235	408	A/G	0.0502451	775	41		136	5					148	13					71	14					158	13	1				210	24	1
259	MEKKK3-3-390	3L	11731875	MAP4K1	10837	NS		cd06613	STKc_MAP4K3_like	Y	2.2e-16	2.2e-16	170	225	396	C/T	0.113636	702	90		129	4					86	64	8				82						94	67	9				221	4
260	MEKKK3-3-394	3L	11731879	MAP4K1	10837	S	-2.74	cd06613	STKc_MAP4K3_like	Y	2.461e-08	5.843e-10	163	207	372	A/G	0.237903	567	177		56	59	12				118	30	3				33	31	8				126	34	3				92	93	22
261	MEKKK3-3-478	3L	11731963	MAP4K1	10837	S	-0.1	cd06613	STKc_MAP4K3_like		0.03621	0.005214	174	232	408	C/G	0.153186	691	125		98	34	6				131	27	6				52	28	5				142	27	5				156	64	12
262	MEKKK3-3-556	3L	11732041	MAP4K1	10837	S	-0.8	cd06613	STKc_MAP4K3_like		0.05172	0.0374	163	206	371	C/T	0.00808625	736	6		123	2					151						70	3					163						200	6
263	SOCS36E-189	3L	15672101	SOCS36E	11042	S	-1.21				0.5711	0.2583	163	205	370	A/G	0.0405405	710	30		109	14	1				140	11					70	3					152	11					187	17	1
264	SOCS36E-225	3L	15672065	SOCS36E	11042	S	-0.18	cd09923	SH2_SOCS_family		0.001178	0.001621	162	210	374	C/T	0.0350404	716	26		112	13					148	2					65	9					159	3					184	23
265	SOCS36E-255	3L	15672035	SOCS36E	11042	S	-0.54	cd09923	SH2_SOCS_family		0.04314	0.005077	194	271	471	C/T	0.00641026	930	6		174						163	4					86						187	6					269
266	SOCS36E-258	3L	15672032	SOCS36E	11042	S	1.21	cd09923	SH2_SOCS_family		0.009601	0.01177	194	271	471	A/G	0.0138593	925	13		163	10	1				166	1					86						194						257	11	1
267	SOCS36E-261	3L	15672029	SOCS36E	11042	S	1.33	cd09923	SH2_SOCS_family	Y	4.655e-10	7.13e-12	194	271	471	C/G	0.0471092	890	44		173	1					132	30	3				85	1					154	35	3				267	2
268	SOCS36E-336	3L	15672104	SOCS36E	11042	S				Y	2.2e-16	1.036e-13	162	210	374	C/G	0.489305	382	366		53	58	17				17	63	70				37	26	11				18	67	77				95	88	27
269	RAS-1-211	3L	17692781	RAS	11133	S	1.3	PTZ00314	PTZ00314		0.04254	0.4271	194	271	471	C/T	0.144989	802	136		142	30	2				118	43	6				59	23	5				137	50	6				205	56	9
270	RAS-1-407	3L	17692977	RAS	11133	S	-1.21	PTZ00314;cl09108	PTZ00314;TIM_phosphphate_binding		0.1454	0.2155	194	271	471	A/G	0.0297872	912	28		171	4					155	11	1				79	7					179	14	1				258	12
271	PLCg-1-117	3L	17992166	PLCgamma	11152	S	-1.57	cd01248	PH_PLC		0.1387	1	194	271	471	C/T	0.00107066	933	1		173						166						85	1					193						267	1
272	PLCg-1-263	3L	17992020	PLCgamma	11152	S	-1.91	cd01248	PH_PLC		0.09434	0.03001	194	271	471	A/G	0.00425532	936	4		174						164	3					87						190	4					270
273	PLCg-1-300	3L	17991983	PLCgamma	11152	S	-2.06	cd01248	PH_PLC		2.921e-07	3.569e-08	194	271	471	C/T	0.0610278	877	57		140	31	1				164	3					71	11	4				192	2					218	44	5
274	PLCg-1-344	3L	17991939	PLCgamma	11152	S	-2.26	cd01248	PH_PLC		0.3046	0.01106	194	271	471	G/T	0.00854701	928	8		172	1					164	3					86						187	7					267	1
275	PLCg-1-577	3L	17991706	PLCgamma	11152	NS		cd01248	PH_PLC		0.4854	0.4083	194	271	471	A/C	0.00642398	928	6		169	3					166	1					84	2					193	1					262	5
276	Toll11-1-066	3L	18354338	Toll11	11186	S	-2.74	pfam13855	LRR_8		0.8575	1	194	271	471	A/G	0.00321199	931	3		171	1					165	1					86	1					192	1					266	2
277	Toll11-1-1104	3L	18355376	Toll11	11186	S	-1.09	cd00116	LRR_RI		0.4764	0.1168	194	271	471	C/T	0.0277778	910	26		167	7					156	10	1				84	2					178	14	1				259	10
278	Toll11-1-1269	3L	18355541	Toll11	11186	S/S	-1.46/-1.33	cd00116	LRR_RI		0.1394	0.9888	194	271	471	A/G	0.0267666	909	25		161	12					156	10					85	1					182	11					254	14
279	Toll11-1-459	3L	18354731	Toll11	11186	S	0.86				0.0001018	3.663e-05	162	210	374	A/G	0.403485	445	301		35	65	28				75	63	13				21	44	16				76	69	16				55	110	45
280	Toll11-1-489	3L	18354761	Toll11	11186	S	0.86	cd00116	LRR_RI		0.004406	0.0147	162	210	374	C/T	0.295699	524	220		52	59	15				90	53	7				35	30	9				94	60	8				89	94	25
281	Toll11-1-651	3L	18354923	Toll11	11186	S	-1.51	cd00116	LRR_RI		0.9465	0.7747	194	271	471	A/G	0.012766	928	12		169	5					163	4					85	2					189	5					263	7
282	Toll11-1-741	3L	18355013	Toll11	11186	S	-1.91	pfam13855	LRR_8		0.002911	0.1114	194	271	471	A/G	0.0203426	915	19		168	5					163	3					76	9	1				190	3					254	13	1
283	Toll11-1-855	3L	18355127	Toll11	11186	S	-2.74	cd00116	LRR_RI		0.007033	0.00628	194	271	471	A/G	0.0214133	914	20		171	2					152	13	1				85	1					179	13	1				264	4
284	Toll11-1-997	3L	18355269	Toll11	11186	S	-2.06	cd00116	LRR_RI	Y	3.345e-16	3.276e-11	194	271	471	C/T	0.0712766	873	67		118	52	4				166		1				83	4					193		1				209	57	4
285	Toll11-5-353	3L	18357534	Toll11	11186	NS		pfam01582	TIR	Y	2.2e-16	3.079e-11	194	271	471	A/G	0.0744681	870	70		115	57	2				165	1	1				82	4	1				192	1	1				206	61	3
286	Toll11-5-404	3L	18357585	Toll11	11186	NS		pfam01582	TIR		0.04205	0.02197	194	271	471	A/C	0.0297872	912	28		169	2	4				156	10	1				84	2					180	12	2				262	4	4
287	Toll10-1-117	3L	18556878	Toll10	11187	S	-1.09	smart00370	LRR		0.181	0.1515	194	271	471	C/T	0.0373134	903	35		160	13	1				161	6					77	9					185	9					245	22	2
288	Toll10-1-369	3L	18557130	Toll10	11187	S	-0.94	pfam13855	LRR_8		0.208	0.1743	194	271	471	C/T	0.00212766	938	2		174						165	2					87						192	2					270
289	Toll10-1-456	3L	18557217	Toll10	11187	S	1.09	cd00116	LRR_RI		0.0128	0.1025	194	271	471	C/T	0.107066	834	100		152	19	2				121	43	2				67	18	1				145	45	3				223	42	3
290	Toll10-1-474	3L	18557235	Toll10	11187	S	-1.04	cd00116	LRR_RI		0.08283	0.6577	194	271	471	A/C	0.0203426	915	19		162	11	1				160	5					86						186	6					258	10	1
291	Toll10-1-528	3L	18557289	Toll10	11187	S/S	-1.91/-1.01	cl15309	LRR_RI super family		0.1293	0.3077	194	271	471	A/C/G	0.0329787	909	28	3	160	13	1				156	11					83	2	2				182	12					253	14		3
292	MAPKAPK3-4-180	3L	34653872	MAPKAPK3	11890	NS		cd05123	STKc_AGC		0.5692	0.4201	170	232	404	C/G	0.0321782	782	26		132		7				153		4				82		2				166		4				223		9
293	MAPKAPK3-4-206	3L	34653898	MAPKAPK3	11890	S	-1.25	cd05123	STKc_AGC	Y	1.763e-11	2.571e-10	173	228	402	A/C	0.378109	500	304		36	66	33				100	51	12				22	45	18				104	56	13				60	116	52
294	MAPKAPK3-4-246	3L	34653938	MAPKAPK3	11890	S	-2.06	cl09925	PKc_like super family		0.07045	0.06662	150	199	350	C/T	0.00571429	696	4		118						138	4					72						146	4					199
295	MAPKAPK3-4-272	3L	34653964	MAPKAPK3	11890	NS/S	-1.57	cd05123	STKc_AGC		0.7045	0.5225	179	236	417	C/T	0.115108	738	96		124	11	7				137	18	11				67	10	8				147	19	13				201	21	14
296	MAPKAPK3-4-614	3L	34654306	MAPKAPK3	11890	S	-0.71	cl09925	PKc_like super family		0.7135	0.2982	174	230	405	A/G	0.0617284	760	50		126	9	1				141	18	3				73	11					153	18	3				206	22	2
297	MAPKAPK3-7-028	3L	34651350	MAPKAPK3	11890	S	0.27	cd05123	STKc_AGC		0.04169	0.05352	162	210	374	A/T	0.343666	487	255		67	48	10				60	64	26				30	36	8				63	71	28				99	89	19
298	PKCzeta-1-294	3L	35996482	PKCzeta	11993	S	-0.65	cd06404	PB1_aPKC		0.3194	0.1099	194	271	471	C/T	0.2	752	188		103	60	12				115	43	9				55	28	3				137	47	10				166	89	15
299	PKCzeta-1-485	3L	35996291	PKCzeta	11993	S	-2.06	cd06404	PB1_aPKC		0.1528	0.1659	194	271	471	C/T	0.00536481	927	5		172	1					161	4					86						188	4					267	1
300	MAPK11-2-126	3L	38075574	MAPK11	12148	S	-1.82	cl09925	PKc_like		1	1	191	269	467	A/C	0.00321199	931	3		174						163	2											189	3					269
301	DUSP7-Rh-1-294	3L	39234818	DUSP7	12237	S	-1.63	cd01446	DSP_MapKP		0.5018	0.688	169	226	396	A/G	0.084596	725	67		113	19					132	24	1				68	16					141	27	1				188	38
302	DUSP7-Rh-1-507	3L	39235031	DUSP7	12237	S	0.18	cd01446	DSP_MapKP		0.4763	0.2245	167	211	380	C/T	0.447368	420	340		39	64	21				54	66	35				24	31	23				59	70	38				64	101	46
303	DUSP7-Rh-2-336	3L	39213949	DUSP7	12237	S	-1.09				0.1557	0.1686	171	225	397	C/T	0.0906801	722	72		113	18	2				135	24					62	18	2				146	25					182	39	4
304	MKP-aka-DUSP7-077	3L	39210244	DUSP7	12237	S	-2.74	cd00127	DSPc		0.9356	0.2945	162	210	374	A/G	0.0135135	730	10		123	2					145	4					70	4					157	4					201	6
305	MKP-aka-DUSP7-089	3L	39210256	DUSP7	12237	S	-0.94	cd00127	DSPc		0.4895	0.5067	150	198	349	C/T	0.0329513	675	23		109	8					130	12					69	3					138	12					187	11
306	MKP-aka-DUSP7-117	3L	39210284	DUSP7	12237	S	-2.06	cd00127	DSPc		0.9319	0.924	177	231	410	C/T	0.00731707	814	6		136	2					162	3					83	1					174	3					228	3
307	MKP-aka-DUSP7-284	3L	39210451	DUSP7	12237	S	-0.93	cd00127	DSPc		0.9729	0.9556	175	227	404	A/C	0.378713	502	306		53	66	20				62	78	23				34	35	10				67	83	25				89	105	33
308	Toll7-1-030	3L	40294146	Toll7	12326	S	-0.99	cd00116	LRR_RI		0.9533	0.6203	194	271	471	A/G	0.149462	791	139		128	41	3				119	42	4				64	22	1				136	49	6				198	65	5
309	Toll7-1-185	3L	40294301	Toll7	12326	NS		cd00116	LRR_RI		0.4853	1	194	271	471	C/T	0.00107066	933	1		173	1					165						86						192						268	1
310	Toll7-1-234	3L	40294350	Toll7	12326	S	-1.51	cd00116	LRR_RI		0.4583	0.419	194	271	471	A/G	0.0010661	937	1		174						166	1					86						193	1					269
311	Toll7-1-378	3L	40294494	Toll7	12326	S	-1.09	cd00116	LRR_RI		0.121	0.6539	194	271	471	C/T	0.00533049	933	5		174						163	4					85	1					191	3					267	2
312	Toll7-1-394	3L	40294510	Toll7	12326	S	-2.06	cd00116	LRR_RI		0.1086	0.2683	194	271	471	C/T	0.00321199	931	3		172	1					166						84	2					193						265	3
313	Toll7-1-507	3L	40294623	Toll7	12326	S	1.09	PLN00113	PLN00113		0.4006	0.5114	194	271	471	C/T	0.0160256	921	15		171	3					160	7					83	3					185	8					262	7
314	Toll7-1-654	3L	40294770	Toll7	12326	S	-2.74	PLN00113	PLN00113		0.7735	1	194	271	471	A/G	0.00212766	938	2		173	1					166	1					87						193	1					269	1
315	Toll7-3-182	3L	40295523	Toll7	12326	S	1.33	smart00082	LRRCT		0.1532	0.6417	194	271	471	C/G	0.401919	561	377		72	81	21				52	88	27				25	44	17				63	99	32				98	132	39
316	Toll7-3-266	3L	40295607	Toll7	12326	S	-2.5	cl15307	LRRCT super family		0.09385	0.01215	194	271	471	G/T	0.00535332	929	5		174						163	3					86						187	5					269
317	Toll7-3-317	3L	40295658	Toll7	12326	S	-1.11	smart00082	LRRCT		0.2524	0.08329	194	271	471	C/T	0.0128205	924	12		166	7					164	2					85	2					191	2					259	10
318	Toll7-3-419	3L	40295760	Toll7	12326	S	-0.65				0.5249	0.374	162	210	374	C/T	0.0362903	717	27		120	6					140	9	1				66	8					150	11	1				194	14
319	Toll6-1-049	3L	41490954	Toll6	12387	S	-1.46				0.07624	0.009393	163	207	372	A/G	0.0201613	729	15		124	2					142	9					72	1					151	12					204	3
320	Toll6-1-268	3L	41490735	Toll6	12387	S	2.74	cd00116	LRR_RI	Y	1.187e-05	4.803e-05	198	270	474	A/G	0.379237	586	358		77	85	11				51	72	46				39	39	9				63	85	49				120	127	22
321	Toll6-1-425	3L	41490578	Toll6	12387	S	-2.06	cd00116	LRR_RI		0.006011	0.0003146	194	271	471	C/T	0.0940171	848	88		131	37	5				149	17					68	18	1				175	18					207	56	6
322	Toll6-1-724	3L	41490279	Toll6	12387	S	2.74	cl15309	LRR_RI_super_family		0.7565	0.7802	198	271	475	A/G	0.274737	689	261		86	78	11				87	71	11				50	29	8				103	83	12				140	112	19
323	Toll6-2-606	3L	41489673	Toll6	12387	S	-1.57	PLN00113	PLN00113		0.002497	0.0001577	194	271	471	C/T	0.0170213	924	16		162	12					167						84	3					194						254	16
324	Toll6-2-627	3L	41489652	Toll6	12387	S	-1.09	PLN00113	PLN00113		0.1824	0.07808	194	271	471	C/T	0.00531915	935	5		171	3					167						85	2					194						265	5
325	Toll6-3-052	3L	41489414	Toll6	12387	S	-1.55	PLN00113	PLN00113		0.005951	0.002263	194	271	471	C/T	0.0405117	900	38		159	14	1				163	2	1				75	11	1				188	4	1				240	28	2
326	Toll6-3-190	3L	41489276	Toll6	12387	S	-1.46	PLN00113	PLN00113		0.1367	0.09316	194	271	471	A/G	0.0235043	914	22		163	11					162	4					82	4	1				188	4					253	16	1
327	Toll6-4-210	3L	41488514	Toll6	12387	S	-2.06	cd00116	LRR_RI		0.6263	0.6701	198	271	475	C/T	0.118947	837	113		137	36	2				129	37	3				61	25	1				156	39	3				206	62	3
328	Toll6-4-236	3L	41488488	Toll6	12387	S	-1.09	cd00116	LRR_RI		0.1387	1	194	271	471	C/T	0.00107066	933	1		173						166						85	1					193						267	1
329	Toll6-4-296	3L	41488428	Toll6	12387	S	-0.99	cd00116	LRR_RI		0.02958	0.04317	162	210	374	A/G	0.065508	699	49		105	19	4				139	10	1				64	10					151	10	1				177	29	4
330	Toll6-4-401	3L	41488323	Toll6	12387	S	0.34				0.9065	0.5181	163	206	371	A/G	0.00134771	741	1		125						150	1					73						162	1					206
331	Toll6-5-215	3L	41487867	Toll6	12387	NS		smart00255	TIR		0.156	0.02343	194	271	471	C/G	0.00746269	931	7		173	1					163	4					86						188	6					268	1
332	Toll6-5-306	3L	41487776	Toll6	12387	S	-1.63	smart00255	TIR		0.663	0.5624	194	271	471	A/G	0.0446809	898	42		159	13	2				150	16	1				82	5					175	18	1				250	18	2
333	Toll6-5-339	3L	41487743	Toll6	12387	S	-1.01	smart00255	TIR		0.005819	0.0008484	194	271	471	C/G	0.0224839	913	21		160	12	2				166						81	5					192						250	17	2
	Note
	Significant association
[truncated: 1 more columns]
