# Supplementary material for: Evidence for Divergent Selection on Immune Genes between the African Malaria Vectors, Anopheles coluzzii and A. gambiae
Source: Insects. 2020 Dec 18;11(12):893. doi: 10.3390/insects11120893 (PMC7767042; doi:10.3390/insects11120893)
Supplement: Supplementary file 1 [file insects-11-00893-s001.zip › insects-999272-supplementary/insects-999272-supple-conversion/Table S2.xlsx]

## Sheet: Table_S2
Table S2.
The list of immune and other genes used in divergence (FST) estimation based on whole-genome sequencing.
Only genes on the 2L, 2R, 3L, and X which are outside of the known divergence islands (5 Mb adjacent to the centromere on X and 2 Mb adjacent to the centromere on 2L and 3L) are included.
Gene IDs refer to the AgamP3.7 assembly downloaded from:
https://www.vectorbase.org/downloadinfo/anopheles-gambiae-pestbasefeaturesagamp37gff3gz
gene	class
AGAP000002	non-immune
AGAP000005	non-immune
AGAP000007	non-immune
AGAP000008	non-immune
AGAP000009	non-immune
AGAP000010	non-immune
AGAP000011	non-immune
AGAP000012	non-immune
AGAP000013	non-immune
AGAP000014	non-immune
AGAP000015	non-immune
AGAP000016	non-immune
AGAP000017	non-immune
AGAP000018	non-immune
AGAP000019	non-immune
AGAP000020	non-immune
AGAP000021	non-immune
AGAP000022	non-immune
AGAP000023	non-immune
AGAP000025	non-immune
AGAP000028	non-immune
AGAP000029	non-immune
AGAP000032	non-immune
AGAP000033	non-immune
AGAP000035	non-immune
AGAP000037	non-immune
AGAP000038	non-immune
AGAP000039	non-immune
AGAP000040	immune
AGAP000040	non-immune
AGAP000041	non-immune
AGAP000042	non-immune
AGAP000043	non-immune
AGAP000044	non-immune
AGAP000045	non-immune
AGAP000046	non-immune
AGAP000047	non-immune
AGAP000048	non-immune
AGAP000049	non-immune
AGAP000051	non-immune
AGAP000053	non-immune
AGAP000054	non-immune
AGAP000055	non-immune
AGAP000056	non-immune
AGAP000057	non-immune
AGAP000058	non-immune
AGAP000061	non-immune
AGAP000062	non-immune
AGAP000063	non-immune
AGAP000064	non-immune
AGAP000065	non-immune
AGAP000066	non-immune
AGAP000067	non-immune
AGAP000068	non-immune
AGAP000069	non-immune
AGAP000070	non-immune
AGAP000071	non-immune
AGAP000072	non-immune
AGAP000073	non-immune
AGAP000074	non-immune
AGAP000075	non-immune
AGAP000076	non-immune
AGAP000078	non-immune
AGAP000079	non-immune
AGAP000080	non-immune
AGAP000081	non-immune
AGAP000082	non-immune
AGAP000083	non-immune
AGAP000084	non-immune
AGAP000085	non-immune
AGAP000086	non-immune
AGAP000088	non-immune
AGAP000090	non-immune
AGAP000091	non-immune
AGAP000092	non-immune
AGAP000093	non-immune
AGAP000094	non-immune
AGAP000095	non-immune
AGAP000096	non-immune
AGAP000097	non-immune
AGAP000098	non-immune
AGAP000099	non-immune
AGAP000100	non-immune
AGAP000102	non-immune
AGAP000104	non-immune
AGAP000105	non-immune
AGAP000106	non-immune
AGAP000107	non-immune
AGAP000108	non-immune
AGAP000109	non-immune
AGAP000110	non-immune
AGAP000111	non-immune
AGAP000112	non-immune
AGAP000113	non-immune
AGAP000114	non-immune
AGAP000115	non-immune
AGAP000116	non-immune
AGAP000117	non-immune
AGAP000118	non-immune
AGAP000119	non-immune
AGAP000120	non-immune
AGAP000121	non-immune
AGAP000123	immune
AGAP000123	non-immune
AGAP000124	non-immune
AGAP000126	non-immune
AGAP000127	non-immune
AGAP000128	non-immune
AGAP000129	non-immune
AGAP000130	non-immune
AGAP000131	non-immune
AGAP000132	non-immune
AGAP000133	non-immune
AGAP000134	non-immune
AGAP000135	non-immune
AGAP000136	non-immune
AGAP000137	non-immune
AGAP000138	non-immune
AGAP000139	non-immune
AGAP000140	non-immune
AGAP000141	non-immune
AGAP000142	non-immune
AGAP000143	non-immune
AGAP000144	non-immune
AGAP000145	non-immune
AGAP000146	non-immune
AGAP000147	non-immune
AGAP000149	non-immune
AGAP000150	non-immune
AGAP000151	non-immune
AGAP000152	non-immune
AGAP000153	non-immune
AGAP000154	non-immune
AGAP000155	non-immune
AGAP000156	non-immune
AGAP000158	non-immune
AGAP000159	non-immune
AGAP000160	non-immune
AGAP000161	non-immune
AGAP000162	non-immune
AGAP000163	non-immune
AGAP000164	non-immune
AGAP000165	non-immune
AGAP000166	non-immune
AGAP000167	non-immune
AGAP000168	non-immune
AGAP000169	non-immune
AGAP000170	non-immune
AGAP000171	non-immune
AGAP000172	non-immune
AGAP000173	non-immune
AGAP000175	non-immune
AGAP000176	non-immune
AGAP000177	non-immune
AGAP000178	non-immune
AGAP000179	non-immune
AGAP000180	non-immune
AGAP000181	non-immune
AGAP000182	non-immune
AGAP000183	non-immune
AGAP000184	non-immune
AGAP000185	non-immune
AGAP000186	non-immune
AGAP000187	non-immune
AGAP000188	non-immune
AGAP000189	non-immune
AGAP000190	non-immune
AGAP000191	non-immune
AGAP000192	non-immune
AGAP000193	non-immune
AGAP000194	non-immune
AGAP000195	non-immune
AGAP000196	non-immune
AGAP000198	non-immune
AGAP000199	non-immune
AGAP000200	non-immune
AGAP000201	non-immune
AGAP000202	non-immune
AGAP000203	non-immune
AGAP000204	non-immune
AGAP000205	non-immune
AGAP000206	non-immune
AGAP000207	non-immune
AGAP000208	non-immune
AGAP000209	non-immune
AGAP000210	non-immune
AGAP000211	non-immune
AGAP000213	non-immune
AGAP000214	non-immune
AGAP000215	non-immune
AGAP000216	non-immune
AGAP000217	non-immune
AGAP000218	non-immune
AGAP000219	non-immune
AGAP000220	non-immune
AGAP000222	non-immune
AGAP000223	non-immune
AGAP000225	non-immune
AGAP000226	non-immune
AGAP000228	non-immune
AGAP000230	non-immune
AGAP000232	non-immune
AGAP000233	non-immune
AGAP000234	non-immune
AGAP000235	non-immune
AGAP000236	non-immune
AGAP000237	non-immune
AGAP000238	non-immune
AGAP000239	non-immune
AGAP000240	non-immune
AGAP000241	non-immune
AGAP000242	non-immune
AGAP000243	non-immune
AGAP000244	non-immune
AGAP000245	non-immune
AGAP000246	non-immune
AGAP000247	non-immune
AGAP000248	non-immune
AGAP000249	non-immune
AGAP000250	non-immune
AGAP000251	non-immune
AGAP000252	non-immune
AGAP000253	non-immune
AGAP000254	non-immune
AGAP000255	non-immune
AGAP000256	non-immune
AGAP000258	non-immune
AGAP000260	non-immune
AGAP000261	non-immune
AGAP000262	non-immune
AGAP000264	non-immune
AGAP000266	non-immune
AGAP000267	non-immune
AGAP000268	non-immune
AGAP000269	non-immune
AGAP000270	non-immune
AGAP000271	non-immune
AGAP000272	non-immune
AGAP000273	non-immune
AGAP000274	non-immune
AGAP000275	non-immune
AGAP000277	non-immune
AGAP000278	non-immune
AGAP000279	non-immune
AGAP000280	non-immune
AGAP000281	non-immune
AGAP000283	non-immune
AGAP000284	non-immune
AGAP000285	non-immune
AGAP000286	non-immune
AGAP000287	non-immune
AGAP000288	non-immune
AGAP000289	non-immune
AGAP000290	non-immune
AGAP000291	non-immune
AGAP000292	non-immune
AGAP000293	non-immune
AGAP000294	non-immune
AGAP000295	non-immune
AGAP000296	non-immune
AGAP000297	non-immune
AGAP000298	non-immune
AGAP000299	non-immune
AGAP000300	non-immune
AGAP000301	non-immune
AGAP000303	non-immune
AGAP000304	non-immune
AGAP000305	non-immune
AGAP000306	non-immune
AGAP000307	non-immune
AGAP000308	non-immune
AGAP000309	non-immune
AGAP000310	immune
AGAP000310	non-immune
AGAP000311	non-immune
AGAP000312	non-immune
AGAP000313	non-immune
AGAP000314	non-immune
AGAP000315	immune
AGAP000315	non-immune
AGAP000316	non-immune
AGAP000317	non-immune
AGAP000319	non-immune
AGAP000320	non-immune
AGAP000321	non-immune
AGAP000322	non-immune
AGAP000323	non-immune
AGAP000324	non-immune
AGAP000325	non-immune
AGAP000326	non-immune
AGAP000327	non-immune
AGAP000328	non-immune
AGAP000329	non-immune
AGAP000330	non-immune
AGAP000331	non-immune
AGAP000332	non-immune
AGAP000334	non-immune
AGAP000336	non-immune
AGAP000337	non-immune
AGAP000338	non-immune
AGAP000339	non-immune
AGAP000340	non-immune
AGAP000341	non-immune
AGAP000342	non-immune
AGAP000343	non-immune
AGAP000344	non-immune
AGAP000345	non-immune
AGAP000346	non-immune
AGAP000347	non-immune
AGAP000348	non-immune
AGAP000349	non-immune
AGAP000351	non-immune
AGAP000352	non-immune
AGAP000354	non-immune
AGAP000355	non-immune
AGAP000356	non-immune
AGAP000357	non-immune
AGAP000358	non-immune
AGAP000359	non-immune
AGAP000360	non-immune
AGAP000361	non-immune
AGAP000363	non-immune
AGAP000364	non-immune
AGAP000365	non-immune
AGAP000366	non-immune
AGAP000367	non-immune
AGAP000368	non-immune
AGAP000369	non-immune
AGAP000372	non-immune
AGAP000374	non-immune
AGAP000375	non-immune
AGAP000376	non-immune
AGAP000377	non-immune
AGAP000378	non-immune
AGAP000379	non-immune
AGAP000380	non-immune
AGAP000382	non-immune
AGAP000383	non-immune
AGAP000384	non-immune
AGAP000385	non-immune
AGAP000386	non-immune
AGAP000387	non-immune
AGAP000388	immune
AGAP000388	non-immune
AGAP000389	non-immune
AGAP000390	non-immune
AGAP000391	non-immune
AGAP000392	non-immune
AGAP000393	non-immune
AGAP000394	non-immune
AGAP000395	non-immune
AGAP000396	non-immune
AGAP000397	non-immune
AGAP000398	non-immune
AGAP000399	non-immune
AGAP000400	non-immune
AGAP000401	non-immune
AGAP000402	non-immune
AGAP000403	non-immune
AGAP000405	non-immune
AGAP000406	non-immune
AGAP000407	non-immune
AGAP000408	non-immune
AGAP000410	non-immune
AGAP000411	non-immune
AGAP000412	non-immune
AGAP000413	non-immune
AGAP000414	non-immune
AGAP000415	non-immune
AGAP000416	non-immune
AGAP000417	non-immune
AGAP000418	immune
AGAP000418	non-immune
AGAP000419	non-immune
AGAP000420	non-immune
AGAP000421	non-immune
AGAP000422	non-immune
AGAP000423	non-immune
AGAP000424	non-immune
AGAP000425	non-immune
AGAP000426	non-immune
AGAP000427	non-immune
AGAP000428	non-immune
AGAP000429	non-immune
AGAP000430	non-immune
AGAP000431	non-immune
AGAP000432	non-immune
AGAP000433	non-immune
AGAP000434	non-immune
AGAP000436	non-immune
AGAP000437	non-immune
AGAP000438	non-immune
AGAP000439	non-immune
AGAP000440	non-immune
AGAP000441	non-immune
AGAP000442	non-immune
AGAP000443	immune
AGAP000443	non-immune
AGAP000444	non-immune
AGAP000445	non-immune
AGAP000446	non-immune
AGAP000447	non-immune
AGAP000448	non-immune
AGAP000449	non-immune
AGAP000452	non-immune
AGAP000453	non-immune
AGAP000454	non-immune
AGAP000456	non-immune
AGAP000457	non-immune
AGAP000458	non-immune
AGAP000459	non-immune
AGAP000460	non-immune
AGAP000461	non-immune
AGAP000462	non-immune
AGAP000463	non-immune
AGAP000466	non-immune
AGAP000467	non-immune
AGAP000468	non-immune
AGAP000469	non-immune
AGAP000470	non-immune
AGAP000471	non-immune
AGAP000472	non-immune
AGAP000473	non-immune
AGAP000474	non-immune
AGAP000475	non-immune
AGAP000476	non-immune
AGAP000477	non-immune
AGAP000478	non-immune
AGAP000479	non-immune
AGAP000480	non-immune
AGAP000481	non-immune
AGAP000482	non-immune
AGAP000483	non-immune
AGAP000484	non-immune
AGAP000485	non-immune
AGAP000488	non-immune
AGAP000489	non-immune
AGAP000491	non-immune
AGAP000492	non-immune
AGAP000493	non-immune
AGAP000494	non-immune
AGAP000495	non-immune
AGAP000496	non-immune
AGAP000497	non-immune
AGAP000498	non-immune
AGAP000499	non-immune
AGAP000500	non-immune
AGAP000501	non-immune
AGAP000502	non-immune
AGAP000504	non-immune
AGAP000506	non-immune
AGAP000507	non-immune
AGAP000508	non-immune
AGAP000509	non-immune
AGAP000512	non-immune
AGAP000513	non-immune
AGAP000514	non-immune
AGAP000515	non-immune
AGAP000516	non-immune
AGAP000519	non-immune
AGAP000520	non-immune
AGAP000521	non-immune
AGAP000522	non-immune
AGAP000523	non-immune
AGAP000526	non-immune
AGAP000528	non-immune
AGAP000529	non-immune
AGAP000530	non-immune
AGAP000531	non-immune
AGAP000532	non-immune
AGAP000533	non-immune
AGAP000534	non-immune
AGAP000535	non-immune
AGAP000536	non-immune
AGAP000537	non-immune
AGAP000538	non-immune
AGAP000539	non-immune
AGAP000540	non-immune
AGAP000541	non-immune
AGAP000542	non-immune
AGAP000543	non-immune
AGAP000544	non-immune
AGAP000545	non-immune
AGAP000546	non-immune
AGAP000547	non-immune
AGAP000548	non-immune
AGAP000549	non-immune
AGAP000550	non-immune
AGAP000551	non-immune
AGAP000552	non-immune
AGAP000553	non-immune
AGAP000554	non-immune
AGAP000555	non-immune
AGAP000556	non-immune
AGAP000558	non-immune
AGAP000559	non-immune
AGAP000560	non-immune
AGAP000561	non-immune
AGAP000562	non-immune
AGAP000563	non-immune
AGAP000564	non-immune
AGAP000565	non-immune
AGAP000566	non-immune
AGAP000567	non-immune
AGAP000569	non-immune
AGAP000570	non-immune
AGAP000571	immune
AGAP000571	non-immune
AGAP000572	immune
AGAP000572	non-immune
AGAP000573	non-immune
AGAP000574	non-immune
AGAP000575	non-immune
AGAP000576	non-immune
AGAP000577	non-immune
AGAP000578	non-immune
AGAP000579	non-immune
AGAP000580	non-immune
AGAP000581	non-immune
AGAP000585	non-immune
AGAP000586	non-immune
AGAP000587	non-immune
AGAP000588	non-immune
AGAP000589	non-immune
AGAP000591	non-immune
AGAP000592	non-immune
AGAP000594	non-immune
AGAP000595	non-immune
AGAP000596	non-immune
AGAP000597	non-immune
AGAP000598	non-immune
AGAP000599	non-immune
AGAP000601	non-immune
AGAP000602	immune
AGAP000602	non-immune
AGAP000603	non-immune
AGAP000604	non-immune
AGAP000605	non-immune
AGAP000606	non-immune
AGAP000607	non-immune
AGAP000609	non-immune
AGAP000610	non-immune
AGAP000611	non-immune
AGAP000612	non-immune
AGAP000614	non-immune
AGAP000615	non-immune
AGAP000616	non-immune
AGAP000617	non-immune
AGAP000618	non-immune
AGAP000619	non-immune
AGAP000620	non-immune
AGAP000621	non-immune
AGAP000622	non-immune
AGAP000623	non-immune
AGAP000624	non-immune
AGAP000625	non-immune
AGAP000626	non-immune
AGAP000627	non-immune
AGAP000628	non-immune
AGAP000629	non-immune
AGAP000630	non-immune
AGAP000631	non-immune
AGAP000633	non-immune
AGAP000634	non-immune
AGAP000635	non-immune
AGAP000636	non-immune
AGAP000637	non-immune
AGAP000638	non-immune
AGAP000639	non-immune
AGAP000640	non-immune
AGAP000641	non-immune
AGAP000642	non-immune
AGAP000643	non-immune
AGAP000644	non-immune
AGAP000646	non-immune
AGAP000647	non-immune
AGAP000648	non-immune
AGAP000649	non-immune
AGAP000650	non-immune
AGAP000651	non-immune
AGAP000652	non-immune
AGAP000653	non-immune
AGAP000654	non-immune
AGAP000655	non-immune
AGAP000656	non-immune
AGAP000657	non-immune
AGAP000658	non-immune
AGAP000659	non-immune
AGAP000660	non-immune
AGAP000662	non-immune
AGAP000663	non-immune
AGAP000666	non-immune
AGAP000667	non-immune
AGAP000668	non-immune
AGAP000669	non-immune
AGAP000670	non-immune
AGAP000671	non-immune
AGAP000672	non-immune
AGAP000673	non-immune
AGAP000674	non-immune
AGAP000675	non-immune
AGAP000676	non-immune
AGAP000678	non-immune
AGAP000679	non-immune
AGAP000680	non-immune
AGAP000681	non-immune
AGAP000682	non-immune
AGAP000684	non-immune
AGAP000685	non-immune
AGAP000686	non-immune
AGAP000687	non-immune
AGAP000688	non-immune
AGAP000689	non-immune
AGAP000690	non-immune
AGAP000691	immune
AGAP000691	non-immune
AGAP000692	immune
AGAP000692	non-immune
AGAP000693	immune
AGAP000693	non-immune
AGAP000694	immune
AGAP000694	non-immune
AGAP000695	non-immune
AGAP000696	non-immune
AGAP000697	non-immune
AGAP000698	non-immune
AGAP000699	non-immune
AGAP000700	non-immune
AGAP000702	non-immune
AGAP000703	non-immune
AGAP000704	non-immune
AGAP000705	non-immune
AGAP000706	non-immune
AGAP000707	non-immune
AGAP000708	non-immune
AGAP000711	non-immune
AGAP000713	non-immune
AGAP000714	non-immune
AGAP000715	non-immune
AGAP000717	non-immune
AGAP000718	non-immune
AGAP000719	non-immune
AGAP000720	non-immune
AGAP000721	non-immune
AGAP000723	non-immune
AGAP000724	non-immune
AGAP000725	non-immune
AGAP000726	non-immune
AGAP000727	non-immune
AGAP000728	non-immune
AGAP000729	non-immune
AGAP000730	non-immune
AGAP000731	non-immune
AGAP000732	non-immune
AGAP000733	non-immune
AGAP000734	non-immune
AGAP000735	non-immune
AGAP000736	non-immune
AGAP000737	non-immune
AGAP000738	non-immune
AGAP000739	non-immune
AGAP000740	non-immune
AGAP000741	non-immune
AGAP000742	non-immune
AGAP000743	non-immune
AGAP000744	non-immune
AGAP000745	non-immune
AGAP000747	immune
AGAP000747	non-immune
AGAP000748	non-immune
AGAP000749	non-immune
AGAP000750	non-immune
AGAP000751	non-immune
AGAP000752	non-immune
AGAP000754	non-immune
AGAP000755	non-immune
AGAP000756	non-immune
AGAP000757	non-immune
AGAP000758	non-immune
AGAP000759	non-immune
AGAP000760	non-immune
AGAP000761	non-immune
AGAP000762	non-immune
AGAP000763	non-immune
AGAP000765	non-immune
AGAP000767	non-immune
AGAP000768	non-immune
AGAP000769	non-immune
AGAP000770	non-immune
AGAP000771	non-immune
AGAP000772	non-immune
AGAP000773	non-immune
AGAP000774	non-immune
AGAP000776	non-immune
AGAP000777	non-immune
AGAP000778	non-immune
AGAP000779	non-immune
AGAP000780	non-immune
AGAP000781	non-immune
AGAP000782	non-immune
AGAP000783	non-immune
AGAP000784	non-immune
AGAP000785	non-immune
AGAP000786	non-immune
AGAP000787	non-immune
AGAP000788	non-immune
AGAP000789	non-immune
AGAP000790	non-immune
AGAP000791	non-immune
AGAP000792	non-immune
AGAP000793	non-immune
AGAP000794	non-immune
AGAP000795	non-immune
AGAP000797	non-immune
AGAP000798	non-immune
AGAP000801	non-immune
AGAP000803	non-immune
AGAP000804	non-immune
AGAP000805	non-immune
AGAP000806	non-immune
AGAP000807	non-immune
AGAP000808	non-immune
AGAP000809	non-immune
AGAP000810	non-immune
AGAP000812	non-immune
AGAP000813	non-immune
AGAP000814	non-immune
AGAP000815	non-immune
AGAP000816	non-immune
AGAP000817	non-immune
AGAP000818	non-immune
AGAP000819	non-immune
AGAP000820	non-immune
AGAP000821	non-immune
AGAP000822	non-immune
AGAP000823	non-immune
AGAP000824	non-immune
AGAP000825	non-immune
AGAP000826	non-immune
AGAP000829	non-immune
AGAP000830	non-immune
AGAP000831	non-immune
AGAP000832	non-immune
AGAP000833	non-immune
AGAP000834	non-immune
AGAP000835	non-immune
AGAP000837	non-immune
AGAP000839	non-immune
AGAP000840	non-immune
AGAP000841	non-immune
AGAP000842	non-immune
AGAP000843	non-immune
AGAP000844	non-immune
AGAP000847	non-immune
AGAP000848	non-immune
AGAP000849	non-immune
AGAP000850	non-immune
AGAP000851	non-immune
AGAP000852	non-immune
AGAP000853	non-immune
AGAP000854	non-immune
AGAP000855	non-immune
AGAP000856	non-immune
AGAP000857	non-immune
AGAP000858	non-immune
AGAP000859	non-immune
AGAP000860	non-immune
AGAP000861	non-immune
AGAP000862	non-immune
AGAP000863	non-immune
AGAP000864	non-immune
AGAP000865	non-immune
AGAP000866	non-immune
AGAP000867	non-immune
AGAP000868	non-immune
AGAP000869	non-immune
AGAP000870	non-immune
AGAP000871	non-immune
AGAP000874	non-immune
AGAP000875	non-immune
AGAP000876	non-immune
AGAP000877	non-immune
AGAP000878	non-immune
AGAP000879	non-immune
AGAP000880	non-immune
AGAP000881	non-immune
AGAP000882	non-immune
AGAP000883	non-immune
AGAP000884	non-immune
AGAP000885	non-immune
AGAP000886	non-immune
AGAP000887	non-immune
AGAP000888	non-immune
AGAP000889	non-immune
AGAP000890	non-immune
AGAP000891	non-immune
AGAP000892	non-immune
AGAP000893	non-immune
AGAP000894	non-immune
AGAP000896	non-immune
AGAP000897	non-immune
AGAP000898	non-immune
AGAP000899	non-immune
AGAP000900	non-immune
AGAP000901	non-immune
AGAP000903	non-immune
AGAP000904	non-immune
AGAP000906	non-immune
AGAP000907	non-immune
AGAP000908	non-immune
AGAP000909	non-immune
AGAP000911	non-immune
AGAP000912	non-immune
AGAP000913	non-immune
AGAP000915	non-immune
AGAP000916	non-immune
AGAP000917	non-immune
AGAP000918	non-immune
AGAP000919	non-immune
AGAP000920	non-immune
AGAP000921	non-immune
AGAP000922	non-immune
AGAP000923	non-immune
AGAP000924	non-immune
AGAP000926	non-immune
AGAP000927	non-immune
AGAP000928	non-immune
AGAP000929	immune
AGAP000929	non-immune
AGAP000930	non-immune
AGAP000931	non-immune
AGAP000932	non-immune
AGAP000933	non-immune
AGAP000934	non-immune
AGAP000935	non-immune
AGAP000937	non-immune
AGAP000938	non-immune
AGAP000939	non-immune
AGAP000940	immune
AGAP000940	non-immune
AGAP000941	non-immune
AGAP000942	non-immune
AGAP000943	non-immune
AGAP000944	non-immune
AGAP000945	non-immune
AGAP000946	non-immune
AGAP000947	non-immune
AGAP000948	non-immune
AGAP000949	non-immune
AGAP000950	non-immune
AGAP000951	non-immune
AGAP000952	non-immune
AGAP000953	non-immune
AGAP000954	non-immune
AGAP000955	non-immune
AGAP000957	non-immune
AGAP000958	non-immune
AGAP000960	non-immune
AGAP000961	non-immune
AGAP000962	non-immune
AGAP000963	non-immune
AGAP000964	non-immune
AGAP000965	non-immune
AGAP000966	non-immune
AGAP000967	non-immune
AGAP000968	non-immune
AGAP000969	non-immune
AGAP000970	non-immune
AGAP000971	non-immune
AGAP000973	non-immune
AGAP000974	non-immune
AGAP000975	non-immune
AGAP000976	non-immune
AGAP000977	non-immune
AGAP000978	non-immune
AGAP000979	non-immune
AGAP000981	non-immune
AGAP000982	non-immune
AGAP000983	non-immune
AGAP000984	non-immune
AGAP000985	non-immune
AGAP000986	non-immune
AGAP000987	non-immune
AGAP000988	non-immune
AGAP000989	non-immune
AGAP000990	non-immune
AGAP000991	non-immune
AGAP000992	non-immune
AGAP000994	non-immune
AGAP000995	non-immune
AGAP000996	non-immune
AGAP000997	non-immune
AGAP000998	non-immune
AGAP000999	immune
AGAP000999	non-immune
AGAP001002	immune
AGAP001002	non-immune
AGAP001004	immune
AGAP001004	non-immune
AGAP001005	non-immune
AGAP001006	non-immune
AGAP001007	non-immune
AGAP001008	non-immune
AGAP001009	non-immune
AGAP001010	non-immune
AGAP001011	non-immune
AGAP001012	non-immune
AGAP001096	non-immune
AGAP001097	non-immune
AGAP001098	non-immune
AGAP001099	non-immune
AGAP001100	non-immune
AGAP001101	non-immune
AGAP001102	non-immune
AGAP001103	non-immune
AGAP001104	non-immune
AGAP001105	non-immune
AGAP001106	non-immune
AGAP001107	non-immune
AGAP001108	non-immune
AGAP001109	non-immune
AGAP001110	non-immune
AGAP001111	immune
AGAP001111	non-immune
AGAP001112	non-immune
AGAP001113	non-immune
AGAP001114	non-immune
AGAP001115	non-immune
AGAP001116	non-immune
AGAP001117	non-immune
AGAP001118	non-immune
AGAP001119	non-immune
AGAP001120	non-immune
AGAP001121	non-immune
AGAP001122	non-immune
AGAP001123	non-immune
AGAP001124	non-immune
AGAP001125	non-immune
AGAP001126	non-immune
AGAP001127	non-immune
AGAP001128	non-immune
AGAP001129	non-immune
AGAP001130	non-immune
AGAP001132	non-immune
AGAP001133	non-immune
AGAP001134	non-immune
AGAP001135	non-immune
AGAP001136	non-immune
AGAP001137	non-immune
AGAP001138	non-immune
AGAP001139	non-immune
AGAP001140	non-immune
AGAP001141	non-immune
AGAP001143	non-immune
AGAP001144	non-immune
AGAP001145	non-immune
AGAP001146	non-immune
AGAP001147	non-immune
AGAP001148	non-immune
AGAP001149	non-immune
AGAP001150	non-immune
AGAP001151	non-immune
AGAP001152	non-immune
AGAP001153	non-immune
AGAP001154	non-immune
AGAP001156	non-immune
AGAP001157	non-immune
AGAP001158	non-immune
AGAP001159	non-immune
AGAP001160	non-immune
AGAP001161	non-immune
AGAP001162	non-immune
AGAP001165	non-immune
AGAP001166	non-immune
AGAP001167	non-immune
AGAP001168	non-immune
AGAP001169	non-immune
AGAP001170	non-immune
AGAP001171	non-immune
AGAP001172	non-immune
AGAP001173	non-immune
AGAP001174	non-immune
AGAP001175	non-immune
AGAP001176	non-immune
AGAP001177	non-immune
AGAP001179	non-immune
AGAP001181	non-immune
AGAP001182	non-immune
AGAP001183	non-immune
AGAP001184	non-immune
AGAP001185	non-immune
AGAP001187	non-immune
AGAP001189	non-immune
AGAP001190	non-immune
AGAP001191	non-immune
AGAP001192	non-immune
AGAP001193	non-immune
AGAP001194	non-immune
AGAP001195	non-immune
AGAP001196	non-immune
AGAP001197	non-immune
AGAP001198	non-immune
AGAP001199	non-immune
AGAP001200	non-immune
AGAP001201	non-immune
AGAP001202	non-immune
AGAP001203	non-immune
AGAP001205	non-immune
AGAP001206	non-immune
AGAP001207	non-immune
AGAP001208	non-immune
AGAP001209	non-immune
AGAP001211	non-immune
AGAP001212	non-immune
AGAP001213	non-immune
AGAP001214	non-immune
AGAP001215	non-immune
AGAP001217	non-immune
AGAP001218	non-immune
AGAP001219	non-immune
AGAP001220	non-immune
AGAP001222	non-immune
AGAP001223	non-immune
AGAP001224	non-immune
AGAP001225	non-immune
AGAP001226	non-immune
AGAP001227	non-immune
AGAP001228	non-immune
AGAP001229	non-immune
AGAP001230	non-immune
AGAP001231	non-immune
AGAP001232	non-immune
AGAP001233	non-immune
AGAP001234	non-immune
AGAP001235	non-immune
AGAP001236	non-immune
AGAP001237	non-immune
AGAP001238	non-immune
AGAP001239	non-immune
AGAP001240	non-immune
AGAP001241	non-immune
AGAP001242	non-immune
AGAP001243	non-immune
AGAP001244	non-immune
AGAP001245	non-immune
AGAP001246	non-immune
AGAP001247	non-immune
AGAP001248	non-immune
AGAP001249	non-immune
AGAP001250	non-immune
AGAP001251	non-immune
AGAP001252	non-immune
AGAP001253	non-immune
AGAP001255	non-immune
AGAP001256	non-immune
AGAP001257	non-immune
AGAP001258	non-immune
AGAP001259	non-immune
AGAP001261	non-immune
AGAP001264	non-immune
AGAP001265	non-immune
AGAP001267	non-immune
AGAP001268	non-immune
AGAP001269	non-immune
AGAP001270	non-immune
AGAP001271	non-immune
AGAP001272	non-immune
AGAP001273	non-immune
AGAP001274	non-immune
AGAP001275	non-immune
AGAP001276	non-immune
AGAP001277	non-immune
AGAP001278	non-immune
AGAP001279	non-immune
AGAP001280	non-immune
AGAP001281	non-immune
AGAP001283	non-immune
AGAP001284	non-immune
AGAP001285	non-immune
AGAP001286	non-immune
AGAP001287	non-immune
AGAP001290	non-immune
AGAP001291	non-immune
AGAP001292	non-immune
AGAP001293	non-immune
AGAP001294	non-immune
AGAP001296	non-immune
AGAP001297	non-immune
AGAP001298	non-immune
AGAP001299	non-immune
AGAP001300	non-immune
AGAP001301	non-immune
AGAP001302	non-immune
AGAP001303	non-immune
AGAP001304	non-immune
AGAP001306	non-immune
AGAP001307	non-immune
AGAP001308	non-immune
AGAP001309	non-immune
AGAP001310	non-immune
AGAP001311	non-immune
AGAP001312	non-immune
AGAP001313	non-immune
AGAP001314	non-immune
AGAP001315	non-immune
AGAP001316	non-immune
AGAP001318	non-immune
AGAP001319	non-immune
AGAP001320	non-immune
AGAP001321	non-immune
AGAP001322	non-immune
AGAP001323	non-immune
AGAP001324	non-immune
AGAP001325	non-immune
AGAP001326	non-immune
AGAP001328	non-immune
AGAP001329	non-immune
AGAP001330	non-immune
AGAP001331	non-immune
AGAP001332	non-immune
AGAP001333	non-immune
AGAP001334	non-immune
AGAP001335	non-immune
AGAP001336	non-immune
AGAP001337	non-immune
AGAP001338	non-immune
AGAP001339	non-immune
AGAP001340	non-immune
AGAP001341	non-immune
AGAP001342	non-immune
AGAP001343	non-immune
AGAP001344	non-immune
AGAP001345	non-immune
AGAP001346	non-immune
AGAP001347	non-immune
AGAP001348	non-immune
AGAP001349	non-immune
AGAP001350	non-immune
AGAP001351	non-immune
AGAP001352	non-immune
AGAP001353	non-immune
AGAP001354	non-immune
AGAP001355	non-immune
AGAP001356	non-immune
AGAP001357	non-immune
AGAP001358	non-immune
AGAP001360	non-immune
AGAP001361	non-immune
AGAP001362	non-immune
AGAP001363	non-immune
AGAP001364	non-immune
AGAP001365	non-immune
AGAP001366	non-immune
AGAP001367	non-immune
AGAP001368	non-immune
AGAP001369	non-immune
AGAP001370	non-immune
AGAP001371	non-immune
AGAP001372	non-immune
AGAP001373	non-immune
AGAP001374	non-immune
AGAP001375	immune
AGAP001375	non-immune
AGAP001376	immune
AGAP001376	non-immune
AGAP001377	immune
AGAP001377	non-immune
AGAP001379	non-immune
AGAP001380	non-immune
AGAP001381	non-immune
AGAP001382	non-immune
AGAP001384	non-immune
AGAP001386	non-immune
AGAP001387	non-immune
AGAP001388	non-immune
AGAP001389	non-immune
AGAP001390	non-immune
AGAP001391	non-immune
AGAP001392	non-immune
AGAP001393	non-immune
AGAP001394	non-immune
AGAP001395	non-immune
AGAP001396	non-immune
AGAP001397	non-immune
AGAP001398	non-immune
AGAP001399	non-immune
AGAP001400	non-immune
AGAP001401	non-immune
AGAP001402	non-immune
AGAP001403	non-immune
AGAP001404	non-immune
AGAP001405	non-immune
AGAP001406	non-immune
AGAP001407	non-immune
AGAP001408	non-immune
AGAP001409	non-immune
AGAP001410	non-immune
AGAP001411	non-immune
AGAP001412	non-immune
AGAP001413	non-immune
AGAP001414	non-immune
AGAP001415	non-immune
AGAP001416	non-immune
AGAP001417	non-immune
AGAP001418	non-immune
AGAP001419	non-immune
AGAP001420	non-immune
AGAP001421	non-immune
AGAP001422	non-immune
AGAP001423	non-immune
AGAP001424	non-immune
AGAP001425	non-immune
AGAP001426	non-immune
AGAP001427	non-immune
AGAP001428	non-immune
AGAP001429	non-immune
AGAP001430	non-immune
AGAP001432	non-immune
AGAP001433	non-immune
AGAP001434	non-immune
AGAP001435	non-immune
AGAP001438	non-immune
AGAP001439	non-immune
AGAP001440	non-immune
AGAP001441	non-immune
AGAP001442	non-immune
AGAP001443	non-immune
AGAP001444	non-immune
AGAP001445	non-immune
AGAP001446	non-immune
AGAP001447	non-immune
AGAP001448	non-immune
AGAP001449	non-immune
AGAP001450	non-immune
AGAP001451	non-immune
AGAP001452	non-immune
AGAP001453	non-immune
AGAP001454	non-immune
AGAP001455	non-immune
AGAP001458	non-immune
AGAP001459	non-immune
AGAP001460	non-immune
AGAP001461	non-immune
AGAP001462	non-immune
AGAP001463	non-immune
AGAP001464	non-immune
AGAP001466	non-immune
AGAP001467	non-immune
AGAP001468	non-immune
AGAP001469	non-immune
AGAP001470	non-immune
AGAP001471	non-immune
AGAP001472	non-immune
AGAP001473	non-immune
AGAP001474	non-immune
AGAP001475	non-immune
AGAP001476	non-immune
AGAP001477	non-immune
AGAP001478	non-immune
AGAP001480	non-immune
AGAP001481	non-immune
AGAP001482	non-immune
AGAP001483	non-immune
AGAP001484	non-immune
AGAP001485	non-immune
AGAP001486	non-immune
AGAP001487	non-immune
AGAP001488	non-immune
AGAP001490	non-immune
AGAP001491	non-immune
AGAP001492	non-immune
AGAP001493	non-immune
AGAP001495	non-immune
AGAP001496	non-immune
AGAP001497	non-immune
AGAP001498	non-immune
AGAP001499	non-immune
AGAP001500	non-immune
AGAP001501	non-immune
AGAP001502	non-immune
AGAP001503	non-immune
AGAP001504	non-immune
AGAP001505	non-immune
AGAP001506	non-immune
AGAP001507	non-immune
AGAP001508	non-immune
AGAP001509	non-immune
AGAP001510	non-immune
AGAP001511	non-immune
AGAP001512	non-immune
AGAP001513	non-immune
AGAP001514	non-immune
AGAP001515	non-immune
AGAP001518	non-immune
AGAP001519	non-immune
AGAP001520	non-immune
AGAP001521	non-immune
AGAP001522	non-immune
AGAP001523	non-immune
AGAP001524	non-immune
AGAP001525	non-immune
AGAP001526	non-immune
AGAP001527	non-immune
AGAP001528	non-immune
AGAP001529	non-immune
AGAP001530	non-immune
AGAP001531	non-immune
AGAP001532	non-immune
AGAP001533	non-immune
AGAP001534	non-immune
AGAP001535	non-immune
AGAP001536	non-immune
AGAP001537	non-immune
AGAP001538	non-immune
AGAP001539	non-immune
AGAP001541	non-immune
AGAP001542	non-immune
AGAP001543	non-immune
AGAP001544	non-immune
AGAP001545	non-immune
AGAP001546	non-immune
AGAP001547	non-immune
AGAP001548	non-immune
AGAP001549	non-immune
AGAP001550	non-immune
AGAP001551	non-immune
AGAP001552	non-immune
AGAP001553	non-immune
AGAP001554	non-immune
AGAP001555	non-immune
AGAP001556	non-immune
AGAP001557	non-immune
AGAP001558	non-immune
AGAP001559	non-immune
AGAP001560	non-immune
AGAP001561	non-immune
AGAP001562	non-immune
AGAP001563	non-immune
AGAP001564	non-immune
AGAP001565	non-immune
AGAP001566	non-immune
AGAP001567	non-immune
AGAP001568	non-immune
AGAP001569	non-immune
AGAP001570	non-immune
AGAP001572	non-immune
AGAP001573	non-immune
AGAP001576	non-immune
AGAP001577	non-immune
AGAP001578	non-immune
AGAP001579	non-immune
AGAP001580	non-immune
AGAP001581	non-immune
AGAP001582	non-immune
AGAP001583	non-immune
AGAP001584	non-immune
AGAP001585	non-immune
AGAP001586	non-immune
AGAP001587	non-immune
AGAP001588	non-immune
AGAP001589	non-immune
AGAP001590	non-immune
AGAP001591	non-immune
AGAP001592	non-immune
AGAP001593	non-immune
AGAP001594	non-immune
AGAP001595	non-immune
AGAP001596	non-immune
AGAP001597	non-immune
AGAP001598	non-immune
AGAP001599	non-immune
AGAP001600	non-immune
AGAP001601	non-immune
AGAP001602	non-immune
AGAP001603	non-immune
AGAP001604	non-immune
AGAP001605	non-immune
AGAP001606	non-immune
AGAP001608	non-immune
AGAP001609	non-immune
AGAP001610	non-immune
AGAP001611	non-immune
AGAP001612	non-immune
AGAP001613	non-immune
AGAP001614	non-immune
AGAP001615	non-immune
AGAP001616	non-immune
AGAP001617	non-immune
AGAP001618	non-immune
AGAP001619	non-immune
AGAP001620	non-immune
AGAP001621	non-immune
AGAP001622	non-immune
AGAP001623	non-immune
AGAP001624	non-immune
AGAP001625	non-immune
AGAP001626	non-immune
AGAP001627	non-immune
AGAP001628	non-immune
AGAP001629	non-immune
AGAP001630	non-immune
AGAP001631	non-immune
AGAP001632	non-immune
AGAP001633	non-immune
AGAP001634	non-immune
AGAP001635	non-immune
AGAP001636	non-immune
AGAP001637	non-immune
AGAP001638	non-immune
AGAP001639	non-immune
AGAP001640	non-immune
AGAP001643	non-immune
AGAP001644	non-immune
AGAP001645	non-immune
AGAP001646	non-immune
AGAP001647	non-immune
AGAP001648	non-immune
AGAP001649	non-immune
AGAP001650	non-immune
AGAP001651	non-immune
AGAP001652	non-immune
AGAP001653	non-immune
AGAP001654	non-immune
AGAP001655	non-immune
AGAP001656	non-immune
AGAP001657	non-immune
AGAP001658	non-immune
AGAP001659	non-immune
AGAP001660	non-immune
AGAP001661	non-immune
AGAP001662	non-immune
AGAP001664	non-immune
AGAP001665	non-immune
AGAP001666	non-immune
AGAP001667	non-immune
AGAP001668	non-immune
AGAP001669	non-immune
AGAP001670	non-immune
AGAP001671	non-immune
AGAP001672	non-immune
AGAP001673	non-immune
AGAP001674	non-immune
AGAP001675	non-immune
AGAP001676	non-immune
AGAP001677	non-immune
AGAP001678	non-immune
AGAP001679	non-immune
AGAP001680	non-immune
AGAP001681	non-immune
AGAP001682	non-immune
AGAP001683	non-immune
AGAP001684	non-immune
AGAP001685	non-immune
AGAP001686	non-immune
AGAP001687	non-immune
AGAP001688	non-immune
AGAP001690	non-immune
AGAP001694	non-immune
AGAP001695	non-immune
AGAP001696	non-immune
AGAP001697	non-immune
AGAP001698	non-immune
AGAP001699	non-immune
AGAP001700	non-immune
AGAP001701	non-immune
AGAP001702	non-immune
AGAP001703	non-immune
AGAP001704	non-immune
AGAP001705	non-immune
AGAP001706	non-immune
AGAP001707	non-immune
AGAP001708	non-immune
AGAP001710	non-immune
AGAP001711	non-immune
AGAP001712	non-immune
AGAP001713	non-immune
AGAP001714	non-immune
AGAP001715	non-immune
AGAP001716	non-immune
AGAP001717	non-immune
AGAP001718	non-immune
AGAP001719	non-immune
AGAP001720	non-immune
AGAP001721	non-immune
AGAP001722	non-immune
AGAP001723	non-immune
AGAP001724	non-immune
AGAP001725	non-immune
AGAP001726	non-immune
AGAP001727	non-immune
AGAP001728	non-immune
AGAP001729	non-immune
AGAP001730	non-immune
AGAP001731	non-immune
AGAP001732	non-immune
AGAP001733	non-immune
AGAP001734	non-immune
AGAP001735	non-immune
AGAP001736	non-immune
AGAP001737	non-immune
AGAP001738	non-immune
AGAP001739	non-immune
AGAP001740	non-immune
AGAP001741	non-immune
AGAP001742	non-immune
AGAP001743	non-immune
AGAP001744	non-immune
AGAP001745	non-immune
AGAP001746	non-immune
AGAP001747	non-immune
AGAP001748	non-immune
AGAP001749	non-immune
AGAP001750	non-immune
AGAP001751	non-immune
AGAP001752	non-immune
AGAP001753	non-immune
AGAP001754	non-immune
AGAP001756	non-immune
AGAP001757	non-immune
AGAP001759	non-immune
AGAP001760	non-immune
AGAP001761	non-immune
AGAP001762	non-immune
AGAP001763	non-immune
AGAP001764	non-immune
AGAP001765	non-immune
AGAP001766	non-immune
AGAP001767	non-immune
AGAP001768	non-immune
AGAP001769	non-immune
AGAP001773	non-immune
AGAP001774	non-immune
AGAP001775	non-immune
AGAP001776	non-immune
AGAP001777	non-immune
AGAP001778	non-immune
AGAP001779	non-immune
AGAP001780	non-immune
AGAP001781	non-immune
AGAP001782	non-immune
AGAP001783	non-immune
AGAP001786	non-immune
AGAP001787	non-immune
AGAP001788	non-immune
AGAP001789	non-immune
AGAP001790	non-immune
AGAP001791	non-immune
AGAP001792	non-immune
AGAP001793	non-immune
AGAP001794	non-immune
AGAP001795	non-immune
AGAP001796	non-immune
AGAP001797	non-immune
AGAP001798	non-immune
AGAP001799	non-immune
AGAP001800	non-immune
AGAP001801	non-immune
AGAP001802	non-immune
AGAP001803	non-immune
AGAP001804	non-immune
AGAP001805	non-immune
AGAP001806	non-immune
AGAP001807	non-immune
AGAP001809	non-immune
AGAP001810	non-immune
AGAP001811	non-immune
AGAP001812	non-immune
AGAP001813	non-immune
AGAP001814	non-immune
AGAP001815	non-immune
AGAP001816	non-immune
AGAP001817	non-immune
AGAP001818	non-immune
AGAP001819	non-immune
AGAP001820	non-immune
AGAP001821	non-immune
AGAP001822	non-immune
AGAP001823	non-immune
AGAP001824	immune
AGAP001824	non-immune
AGAP001825	non-immune
AGAP001826	non-immune
AGAP001827	non-immune
AGAP001828	non-immune
AGAP001829	non-immune
AGAP001830	non-immune
AGAP001831	non-immune
AGAP001832	non-immune
AGAP001833	non-immune
AGAP001834	non-immune
AGAP001835	non-immune
AGAP001836	non-immune
AGAP001837	non-immune
AGAP001838	non-immune
AGAP001839	non-immune
AGAP001840	non-immune
AGAP001841	non-immune
AGAP001842	non-immune
AGAP001843	non-immune
AGAP001844	non-immune
AGAP001845	non-immune
AGAP001846	non-immune
AGAP001847	non-immune
AGAP001848	non-immune
AGAP001849	non-immune
AGAP001850	non-immune
AGAP001851	non-immune
AGAP001852	non-immune
AGAP001853	non-immune
AGAP001854	non-immune
AGAP001856	non-immune
AGAP001858	non-immune
AGAP001859	non-immune
AGAP001861	non-immune
AGAP001862	non-immune
AGAP001863	non-immune
AGAP001864	non-immune
AGAP001865	non-immune
AGAP001866	non-immune
AGAP001867	immune
AGAP001867	non-immune
AGAP001870	non-immune
AGAP001871	non-immune
AGAP001872	non-immune
AGAP001873	non-immune
AGAP001874	non-immune
AGAP001877	non-immune
AGAP001878	non-immune
AGAP001879	non-immune
AGAP001880	non-immune
AGAP001881	non-immune
AGAP001882	non-immune
AGAP001883	non-immune
AGAP001884	non-immune
AGAP001885	non-immune
AGAP001886	non-immune
AGAP001887	non-immune
AGAP001888	non-immune
AGAP001889	non-immune
AGAP001890	non-immune
AGAP001891	non-immune
AGAP001892	non-immune
AGAP001893	non-immune
AGAP001894	non-immune
AGAP001895	non-immune
AGAP001896	non-immune
AGAP001897	non-immune
AGAP001898	non-immune
AGAP001899	non-immune
AGAP001900	non-immune
AGAP001901	non-immune
AGAP001902	non-immune
AGAP001903	non-immune
AGAP001905	non-immune
AGAP001907	non-immune
AGAP001908	non-immune
AGAP001909	non-immune
AGAP001910	non-immune
AGAP001911	non-immune
AGAP001912	non-immune
AGAP001913	non-immune
AGAP001914	non-immune
AGAP001915	non-immune
AGAP001916	non-immune
AGAP001917	non-immune
AGAP001918	non-immune
AGAP001919	non-immune
AGAP001920	non-immune
AGAP001921	non-immune
AGAP001922	non-immune
AGAP001923	non-immune
AGAP001924	non-immune
AGAP001925	non-immune
AGAP001926	non-immune
AGAP001927	non-immune
AGAP001928	non-immune
AGAP001929	non-immune
AGAP001930	non-immune
AGAP001931	non-immune
AGAP001932	non-immune
AGAP001933	non-immune
AGAP001934	non-immune
AGAP001935	non-immune
AGAP001936	non-immune
AGAP001937	non-immune
AGAP001938	non-immune
AGAP001939	non-immune
AGAP001940	non-immune
AGAP001941	non-immune
AGAP001942	non-immune
AGAP001943	non-immune
AGAP001944	non-immune
AGAP001945	non-immune
AGAP001946	non-immune
AGAP001947	non-immune
AGAP001948	non-immune
AGAP001949	non-immune
AGAP001950	non-immune
AGAP001951	non-immune
AGAP001952	non-immune
AGAP001953	non-immune
AGAP001954	non-immune
AGAP001955	non-immune
AGAP001956	non-immune
AGAP001957	non-immune
AGAP001958	non-immune
AGAP001959	non-immune
AGAP001960	non-immune
AGAP001961	non-immune
AGAP001962	non-immune
AGAP001963	non-immune
AGAP001964	non-immune
AGAP001965	non-immune
AGAP001966	non-immune
AGAP001967	non-immune
AGAP001968	non-immune
AGAP001969	non-immune
AGAP001970	non-immune
AGAP001971	non-immune
AGAP001972	non-immune
AGAP001973	non-immune
AGAP001974	non-immune
AGAP001975	non-immune
AGAP001976	non-immune
AGAP001978	non-immune
AGAP001979	non-immune
AGAP001980	non-immune
AGAP001981	non-immune
AGAP001982	non-immune
AGAP001983	non-immune
AGAP001984	non-immune
AGAP001985	non-immune
AGAP001986	non-immune
AGAP001987	non-immune
AGAP001988	non-immune
AGAP001989	non-immune
AGAP001990	non-immune
AGAP001991	non-immune
AGAP001993	non-immune
AGAP001994	non-immune
AGAP001995	non-immune
AGAP001996	non-immune
AGAP001997	non-immune
AGAP001998	non-immune
AGAP001999	non-immune
AGAP002000	non-immune
AGAP002002	non-immune
AGAP002003	non-immune
AGAP002004	non-immune
AGAP002005	non-immune
AGAP002006	non-immune
AGAP002007	non-immune
AGAP002008	non-immune
AGAP002009	non-immune
AGAP002010	non-immune
AGAP002011	non-immune
AGAP002012	non-immune
AGAP002013	non-immune
AGAP002014	non-immune
AGAP002015	non-immune
AGAP002016	non-immune
AGAP002017	non-immune
AGAP002018	non-immune
AGAP002019	non-immune
AGAP002020	non-immune
AGAP002021	non-immune
AGAP002022	non-immune
AGAP002023	non-immune
AGAP002024	non-immune
AGAP002025	non-immune
AGAP002026	non-immune
AGAP002028	non-immune
AGAP002030	non-immune
AGAP002031	non-immune
AGAP002032	non-immune
AGAP002033	non-immune
AGAP002035	non-immune
AGAP002036	non-immune
AGAP002037	non-immune
AGAP002038	non-immune
AGAP002039	non-immune
AGAP002040	non-immune
AGAP002041	non-immune
AGAP002043	non-immune
AGAP002044	non-immune
AGAP002045	non-immune
AGAP002046	non-immune
AGAP002047	non-immune
AGAP002048	non-immune
AGAP002049	non-immune
AGAP002050	non-immune
AGAP002051	non-immune
AGAP002052	non-immune
AGAP002053	non-immune
AGAP002054	non-immune
AGAP002055	non-immune
AGAP002056	non-immune
AGAP002058	non-immune
AGAP002059	non-immune
AGAP002060	non-immune
AGAP002061	non-immune
AGAP002062	non-immune
AGAP002063	non-immune
AGAP002064	non-immune
AGAP002065	non-immune
AGAP002066	non-immune
AGAP002067	non-immune
AGAP002068	non-immune
AGAP002069	non-immune
AGAP002070	non-immune
AGAP002071	non-immune
AGAP002072	non-immune
AGAP002073	non-immune
AGAP002074	non-immune
AGAP002075	non-immune
AGAP002076	non-immune
AGAP002077	non-immune
AGAP002078	non-immune
AGAP002079	non-immune
AGAP002080	non-immune
AGAP002081	non-immune
AGAP002082	non-immune
AGAP002083	non-immune
AGAP002084	non-immune
AGAP002085	non-immune
AGAP002086	non-immune
AGAP002087	non-immune
AGAP002088	non-immune
AGAP002089	non-immune
AGAP002090	non-immune
AGAP002091	non-immune
AGAP002092	non-immune
AGAP002093	non-immune
AGAP002094	non-immune
AGAP002095	non-immune
AGAP002097	non-immune
AGAP002098	non-immune
AGAP002099	non-immune
AGAP002100	non-immune
AGAP002101	non-immune
AGAP002102	non-immune
AGAP002104	non-immune
AGAP002105	non-immune
AGAP002106	non-immune
AGAP002107	non-immune
AGAP002108	immune
AGAP002108	non-immune
AGAP002109	non-immune
AGAP002110	non-immune
AGAP002111	non-immune
AGAP002112	non-immune
AGAP002113	non-immune
AGAP002114	non-immune
AGAP002115	non-immune
AGAP002116	non-immune
AGAP002117	non-immune
AGAP002118	non-immune
AGAP002119	non-immune
AGAP002120	non-immune
AGAP002121	non-immune
AGAP002122	non-immune
AGAP002123	non-immune
AGAP002124	non-immune
AGAP002125	non-immune
AGAP002126	non-immune
AGAP002127	non-immune
AGAP002128	non-immune
AGAP002129	non-immune
AGAP002130	non-immune
AGAP002131	non-immune
AGAP002132	non-immune
AGAP002133	non-immune
AGAP002134	non-immune
AGAP002135	non-immune
AGAP002136	non-immune
AGAP002137	non-immune
AGAP002138	non-immune
AGAP002139	non-immune
AGAP002140	non-immune
AGAP002141	non-immune
AGAP002142	non-immune
AGAP002143	non-immune
AGAP002144	non-immune
AGAP002145	non-immune
AGAP002146	non-immune
AGAP002147	non-immune
AGAP002149	non-immune
AGAP002150	non-immune
AGAP002151	non-immune
AGAP002152	non-immune
AGAP002153	non-immune
AGAP002154	non-immune
AGAP002155	non-immune
AGAP002156	non-immune
AGAP002157	non-immune
AGAP002159	non-immune
AGAP002161	immune
AGAP002161	non-immune
AGAP002162	non-immune
AGAP002163	non-immune
AGAP002164	non-immune
AGAP002165	non-immune
AGAP002166	non-immune
AGAP002167	non-immune
AGAP002168	non-immune
AGAP002169	non-immune
AGAP002170	non-immune
AGAP002171	non-immune
AGAP002172	non-immune
AGAP002173	non-immune
AGAP002174	non-immune
AGAP002175	non-immune
AGAP002176	non-immune
AGAP002177	non-immune
AGAP002178	non-immune
AGAP002181	non-immune
AGAP002182	non-immune
AGAP002183	non-immune
AGAP002184	non-immune
AGAP002185	non-immune
AGAP002186	non-immune
AGAP002188	non-immune
AGAP002189	non-immune
AGAP002190	non-immune
AGAP002191	non-immune
AGAP002192	non-immune
AGAP002193	non-immune
AGAP002194	non-immune
AGAP002195	non-immune
AGAP002196	non-immune
AGAP002197	non-immune
AGAP002198	non-immune
AGAP002199	non-immune
AGAP002200	non-immune
AGAP002202	non-immune
AGAP002203	non-immune
AGAP002204	non-immune
AGAP002205	non-immune
AGAP002206	non-immune
AGAP002207	non-immune
AGAP002208	non-immune
AGAP002209	non-immune
AGAP002210	non-immune
AGAP002211	non-immune
AGAP002212	non-immune
AGAP002214	non-immune
AGAP002215	non-immune
AGAP002216	non-immune
AGAP002217	non-immune
AGAP002218	non-immune
AGAP002219	non-immune
AGAP002220	non-immune
AGAP002221	non-immune
AGAP002222	non-immune
AGAP002223	non-immune
AGAP002224	non-immune
AGAP002226	non-immune
AGAP002227	non-immune
AGAP002228	non-immune
AGAP002229	non-immune
AGAP002231	non-immune
AGAP002232	non-immune
AGAP002233	non-immune
AGAP002234	non-immune
AGAP002235	non-immune
AGAP002236	non-immune
AGAP002238	non-immune
AGAP002239	non-immune
AGAP002240	non-immune
AGAP002241	non-immune
AGAP002242	non-immune
AGAP002243	non-immune
AGAP002244	non-immune
AGAP002245	non-immune
AGAP002246	non-immune
AGAP002247	non-immune
AGAP002248	non-immune
AGAP002250	non-immune
AGAP002251	non-immune
AGAP002252	non-immune
AGAP002253	non-immune
AGAP002254	non-immune
AGAP002255	non-immune
AGAP002256	non-immune
AGAP002257	non-immune
AGAP002258	non-immune
AGAP002259	non-immune
AGAP002260	non-immune
AGAP002261	non-immune
AGAP002262	non-immune
AGAP002263	non-immune
AGAP002264	non-immune
AGAP002265	non-immune
AGAP002266	non-immune
[truncated: 10,987 more rows]
